# Supplementary material for: 2-(3-Oxocyclo­hex-1-enylamino)acetic acid
Source: Acta Crystallogr Sect E Struct Rep Online. 2009 Oct 17;65(Pt 11):o2776. doi: 10.1107/S1600536809039646 (PMC2971405; doi:10.1107/S1600536809039646)
Supplement: Supplementary file 2 [file e-65-o2776-Isup2.hkl]

# 
# h,k,l, Fc-squared, Fo-squared, sigma(Fo-squared) and status flag 
# 
data_I
_shelx_title ' ly5 in P2(1)/n' 
_shelx_refln_list_code          4 
_shelx_F_calc_maximum      185.08 
_exptl_crystal_F_000       360.00 
_reflns_d_resolution_high  0.7700 
 
loop_ 
 _symmetry_equiv_pos_as_xyz 
 'x, y, z' 
 '-x+1/2, y+1/2, -z+1/2' 
 '-x, -y, -z' 
 'x-1/2, -y-1/2, z-1/2' 
 
_cell_length_a     5.1380 
_cell_length_b    12.9826 
_cell_length_c    12.3450 
_cell_angle_alpha  90.000 
_cell_angle_beta   92.889 
_cell_angle_gamma  90.000 
 
_shelx_F_squared_multiplier     1.000 
 
loop_ 
 _refln_index_h 
 _refln_index_k 
 _refln_index_l 
 _refln_F_squared_calc 
 _refln_F_squared_meas 
 _refln_F_squared_sigma 
 _refln_observed_status 
   2   0   0      462.99      505.68      9.60 o 
   4   0   0       29.17       24.25      0.78 o 
   6   0   0       82.84       82.40      4.10 o 
   1   1   0       97.08       76.23      0.69 o 
   2   1   0     1633.00     1685.76     23.77 o 
   3   1   0        0.84        2.50      0.57 o 
   4   1   0       50.02       47.09      0.80 o 
   5   1   0       64.72       63.42      1.13 o 
   6   1   0        0.59        0.00      1.20 o 
   0   2   0      679.93      722.95     13.62 o 
   1   2   0        1.70        3.96      0.38 o 
   2   2   0       14.17       10.41      0.44 o 
   3   2   0      837.77      797.98     10.34 o 
   4   2   0        4.72        3.71      0.78 o 
   5   2   0       27.97       28.33      0.70 o 
   6   2   0       22.77       21.56      1.74 o 
   1   3   0     1087.20      997.47     10.92 o 
   2   3   0      625.60      594.67      5.46 o 
   3   3   0       63.49       59.83      1.56 o 
   4   3   0       38.28       41.74      2.58 o 
   5   3   0       65.98       63.03      1.89 o 
   6   3   0        4.09        3.86      1.57 o 
   0   4   0      735.98      675.73     17.15 o 
   1   4   0       17.14       17.92      0.65 o 
   2   4   0      245.63      237.22      2.39 o 
   3   4   0       13.96       11.36      0.64 o 
   4   4   0        3.07        3.83      1.13 o 
   5   4   0        0.02        0.79      1.26 o 
   6   4   0        0.09        0.45      1.21 o 
   1   5   0       34.27       31.29      0.79 o 
   2   5   0      286.29      269.95      2.79 o 
   3   5   0      268.13      287.97      3.88 o 
   4   5   0       29.57       29.03      1.19 o 
   5   5   0      432.03      444.79      8.71 o 
   6   5   0        4.83        5.32      1.89 o 
   0   6   0      298.39      320.53      4.69 o 
   1   6   0      517.60      537.56      5.88 o 
   2   6   0      106.10      119.34      1.65 o 
   3   6   0       19.42       24.07      0.91 o 
   4   6   0       58.66       58.56      1.16 o 
   5   6   0       13.01       15.70      1.82 o 
   6   6   0        0.80        0.91      1.40 o 
   1   7   0       96.77      105.36      1.54 o 
   2   7   0      137.05      162.62      2.39 o 
   3   7   0       50.02       48.76      1.07 o 
   4   7   0       15.82       15.43      1.17 o 
   5   7   0        6.16        5.82      1.53 o 
   6   7   0        0.54        0.77      1.40 o 
   0   8   0       18.07       18.10      3.75 o 
   1   8   0      383.24      413.43      4.91 o 
   2   8   0       16.99       12.70      0.86 o 
   3   8   0       23.96       23.10      0.90 o 
   4   8   0        1.06        0.79      0.67 o 
   5   8   0       50.69       44.91      1.82 o 
   1   9   0       38.91       39.48      1.20 o 
   2   9   0       42.08       43.96      1.18 o 
   3   9   0       75.04       73.87      1.42 o 
   4   9   0        5.71        4.77      0.79 o 
   5   9   0        1.62        1.09      0.91 o 
   0  10   0      379.28      359.13      6.42 o 
   1  10   0      342.21      331.03      4.34 o 
   2  10   0        0.08       -0.14      0.59 o 
   3  10   0       35.42       32.49      1.48 o 
   4  10   0       46.35       37.42      1.46 o 
   5  10   0       23.31       24.18      1.59 o 
   1  11   0       92.94       88.80      2.08 o 
   2  11   0       62.58       64.68      1.58 o 
   3  11   0        4.24        5.44      0.90 o 
   4  11   0       10.35       11.34      1.30 o 
   5  11   0       10.22        7.56      1.15 o 
   0  12   0       14.63       17.18      2.36 o 
   1  12   0       42.21       39.62      2.34 o 
   2  12   0       17.33       17.76      1.32 o 
   3  12   0       16.37       14.69      1.10 o 
   4  12   0        0.08        0.62      0.79 o 
   1  13   0       32.43       28.91      1.90 o 
   2  13   0        4.78        7.81      1.02 o 
   3  13   0        0.01        0.41      0.86 o 
   4  13   0        3.43        3.83      1.28 o 
   0  14   0       48.83       54.10      3.13 o 
   1  14   0        5.21        6.19      1.17 o 
   2  14   0        0.09        0.71      0.91 o 
   3  14   0       28.06       32.89      1.53 o 
   1  15   0        5.98        6.04      1.36 o 
   2  15   0       13.76       15.14      1.43 o 
   3  15   0        7.00        5.16      1.17 o 
   0  16   0       23.40       29.72      2.62 o 
   1  16   0       44.35       47.89      2.52 o 
   2  16   0        3.39        3.31      1.42 o 
  -5   0   1        5.38        5.13      0.92 o 
  -3   0   1      932.33      955.83     12.43 o 
  -1   0   1      182.27      178.09      2.19 o 
   3   0   1      111.17      112.38      1.51 o 
   5   0   1       96.66      108.57      2.47 o 
  -6   1   1        0.35       -0.22      0.82 o 
  -5   1   1        3.38        2.46      0.62 o 
  -4   1   1      113.28      120.06      1.76 o 
  -3   1   1      695.99      728.51      9.36 o 
  -2   1   1       33.21       40.56      0.74 o 
  -1   1   1       50.04       57.27      0.57 o 
   1   1   1      140.05      119.88      2.74 o 
   2   1   1       14.79       11.40      1.39 o 
   3   1   1      244.48      240.69      2.88 o 
   4   1   1        3.93        5.54      0.31 o 
   5   1   1       35.86       34.85      1.66 o 
   6   1   1        0.38       -0.98      1.44 o 
  -6   2   1       78.47       79.30      1.90 o 
  -5   2   1        3.67        4.79      0.50 o 
  -4   2   1       12.87       17.28      1.40 o 
  -3   2   1       33.81       35.36      2.76 o 
  -2   2   1        3.97        3.55      0.35 o 
  -1   2   1     1756.62     1707.13     16.67 o 
   0   2   1     5002.70     4339.95     64.99 o 
   1   2   1       30.80       27.04      0.81 o 
   2   2   1       51.12       59.69      0.72 o 
   3   2   1      122.08      107.85      2.31 o 
   4   2   1       30.94       33.99      2.91 o 
   5   2   1        0.16        0.61      0.65 o 
   6   2   1        5.42        3.93      1.69 o 
  -6   3   1        4.70        5.32      0.87 o 
  -5   3   1       88.72       88.96      1.63 o 
  -4   3   1       40.10       41.32      1.13 o 
  -3   3   1      211.55      200.85      2.13 o 
  -2   3   1       35.77       37.87      0.56 o 
  -1   3   1      845.37      837.19      7.73 o 
   0   3   1     1538.72     1502.45     17.30 o 
   1   3   1       23.41       39.67      1.50 o 
   2   3   1       78.16       60.67      0.96 o 
   3   3   1      245.21      270.67      4.58 o 
   4   3   1       16.32       16.45      2.62 o 
   5   3   1      201.64      196.71      4.43 o 
   6   3   1       15.12       12.77      1.71 o 
  -6   4   1        4.57        4.14      1.14 o 
  -5   4   1        1.14        1.69      1.17 o 
  -4   4   1        2.47        0.93      0.73 o 
  -3   4   1      406.84      405.52      4.41 o 
  -2   4   1      621.42      654.95      6.25 o 
  -1   4   1      213.12      232.50      2.13 o 
   0   4   1     1004.58      999.45     10.75 o 
   1   4   1       64.42       67.76      1.61 o 
   2   4   1       68.56       81.02      1.58 o 
   3   4   1       65.97       67.05      1.10 o 
   4   4   1      240.28      234.52      4.65 o 
   5   4   1      160.94      156.24      4.03 o 
   6   4   1        6.78        6.34      1.31 o 
  -6   5   1        5.08        4.03      1.53 o 
  -5   5   1       27.91       30.23      3.24 o 
  -4   5   1       36.85       34.75      1.30 o 
  -3   5   1        1.79        0.83      0.53 o 
  -2   5   1      259.98      274.09      2.73 o 
  -1   5   1      800.41      820.69      7.96 o 
   0   5   1     1137.50     1200.26     13.75 o 
   1   5   1      767.88      778.77      8.59 o 
   2   5   1      238.33      255.00      2.68 o 
   3   5   1       90.88       88.03      1.42 o 
   4   5   1      136.60      135.41      2.61 o 
   5   5   1        3.52        2.27      1.38 o 
   6   5   1       13.65       15.29      2.27 o 
  -6   6   1        0.03       -0.57      2.20 o 
  -5   6   1      177.92      178.12      6.02 o 
  -4   6   1        7.69       10.23      0.71 o 
  -3   6   1       21.05       21.28      1.01 o 
  -2   6   1      464.53      482.92      4.71 o 
  -1   6   1      293.64      323.13      3.40 o 
   0   6   1       47.06       42.97      0.88 o 
   1   6   1     1282.03     1373.94     16.52 o 
   2   6   1     1235.62     1268.94     13.72 o 
   3   6   1      165.09      160.07      2.01 o 
   4   6   1       68.68       68.83      1.25 o 
   5   6   1        4.60        3.37      1.44 o 
   6   6   1        8.08       10.11      1.93 o 
  -6   7   1        6.68        6.70      1.90 o 
  -5   7   1       27.06       32.05      3.50 o 
  -4   7   1        3.15        3.01      0.69 o 
  -3   7   1      135.56      127.83      1.90 o 
  -2   7   1      244.03      233.46      2.87 o 
  -1   7   1       48.22       48.86      1.24 o 
   0   7   1       13.46       17.66      1.17 o 
   1   7   1      279.42      298.95      3.54 o 
   2   7   1       20.70       24.92      1.12 o 
   3   7   1        0.07        0.45      0.51 o 
   4   7   1      188.43      187.70      2.98 o 
   5   7   1        0.07        1.75      1.58 o 
   6   7   1        6.19        5.12      2.11 o 
  -5   8   1      132.00      127.08      5.39 o 
  -4   8   1      102.42       98.97      1.77 o 
  -3   8   1       34.62       33.40      1.05 o 
  -2   8   1      110.27      107.21      1.55 o 
  -1   8   1       11.94        8.59      0.90 o 
   0   8   1      364.53      352.39      4.14 o 
   1   8   1       33.93       31.26      1.08 o 
   2   8   1       38.70       39.37      1.34 o 
   3   8   1       59.35       55.26      1.57 o 
   4   8   1      150.20      134.28      2.42 o 
   5   8   1        8.20       11.28      1.38 o 
  -5   9   1        0.92        0.84      0.84 o 
  -4   9   1        2.76        2.84      0.93 o 
  -3   9   1       16.46       16.27      1.03 o 
  -2   9   1        3.08        3.01      0.72 o 
  -1   9   1      540.71      527.85      6.48 o 
   0   9   1       51.98       52.16      1.38 o 
   1   9   1      213.43      173.52      2.87 o 
   2   9   1       96.19       85.63      1.98 o 
   3   9   1      114.34      103.48      1.78 o 
   4   9   1        5.59        6.45      1.20 o 
   5   9   1       21.38       21.22      3.75 o 
  -5  10   1        6.75        4.64      0.96 o 
  -4  10   1       41.05       41.35      1.47 o 
  -3  10   1        1.34        1.29      0.67 o 
  -2  10   1        0.26       -0.13      0.69 o 
  -1  10   1      598.81      574.83      7.74 o 
   0  10   1      170.66      170.17      2.76 o 
   1  10   1        7.86        7.26      1.05 o 
   2  10   1       12.23       15.66      1.19 o 
   3  10   1        8.19        6.77      0.84 o 
   4  10   1       25.97       25.35      1.36 o 
   5  10   1        0.21        1.07      1.11 o 
  -5  11   1        2.20        2.07      1.09 o 
  -4  11   1        8.91        9.80      1.38 o 
  -3  11   1      112.82      106.83      2.07 o 
  -2  11   1      158.48      143.61      2.30 o 
  -1  11   1        1.19        0.80      0.82 o 
   0  11   1      415.36      412.93      5.38 o 
   1  11   1       17.32       16.92      1.40 o 
   2  11   1        7.32        5.91      1.02 o 
   3  11   1       88.41       86.04      2.28 o 
   4  11   1        1.40        0.87      0.98 o 
   5  11   1        0.93        1.61      1.50 o 
  -4  12   1       23.68       23.98      1.33 o 
  -3  12   1        0.67       -0.34      0.77 o 
  -2  12   1       22.25       25.73      1.39 o 
  -1  12   1      238.10      234.31      5.87 o 
   0  12   1      102.69       97.56      2.58 o 
   1  12   1        0.26        0.49      1.00 o 
   2  12   1      261.22      245.72      4.08 o 
   3  12   1       24.19       25.87      1.50 o 
   4  12   1        0.02        0.19      0.88 o 
  -4  13   1        0.45        0.03      0.79 o 
  -3  13   1        2.14        1.85      0.88 o 
  -2  13   1       11.95       13.18      1.18 o 
  -1  13   1        2.36        3.10      1.00 o 
   0  13   1      242.18      240.90      4.33 o 
   1  13   1        5.01        4.48      1.14 o 
   2  13   1        2.08        2.15      0.94 o 
   3  13   1        1.22        1.05      1.04 o 
   4  13   1        0.69        0.49      0.93 o 
  -3  14   1        6.40        5.06      1.17 o 
  -2  14   1        1.68        1.46      0.96 o 
  -1  14   1        0.30        0.64      0.93 o 
   0  14   1        8.83        9.21      1.22 o 
   1  14   1        0.94        0.63      1.06 o 
   2  14   1       17.87       12.47      1.18 o 
   3  14   1       28.80       27.78      2.09 o 
  -3  15   1       16.62       18.89      1.53 o 
  -2  15   1        1.32        1.47      1.05 o 
  -1  15   1       19.30       16.19      1.41 o 
   0  15   1        0.38        0.46      1.21 o 
   1  15   1        1.01        0.45      1.02 o 
   2  15   1        0.09       -0.20      0.98 o 
  -2  16   1        8.49        8.47      1.29 o 
  -1  16   1        1.26        1.29      1.13 o 
   0  16   1       87.12       95.26      2.92 o 
   1  16   1        1.89        2.09      1.55 o 
   2  16   1        1.26        1.46      1.13 o 
  -6   0   2       48.66       48.02      1.52 o 
  -4   0   2       48.35       51.92      2.73 o 
  -2   0   2      446.05      433.79     21.74 o 
   0   0   2      216.17      210.07      2.00 o 
   2   0   2     2570.64     2594.70     97.50 o 
   4   0   2      144.86      135.28      3.06 o 
   6   0   2        0.87        2.97      2.53 o 
  -6   1   2       14.31       15.83      1.04 o 
  -5   1   2        2.35        1.91      0.60 o 
  -4   1   2      113.82      110.01      2.15 o 
  -3   1   2       54.71       59.16      1.05 o 
  -2   1   2        1.28        1.71      0.37 o 
  -1   1   2     8299.65     8290.53    125.16 o 
   0   1   2      257.54      277.15      1.92 o 
   1   1   2       79.30       73.35      0.95 o 
   2   1   2     3416.16     3796.98     81.43 o 
   3   1   2       28.99       39.85      1.82 o 
   4   1   2        0.73        1.17      0.43 o 
   5   1   2        9.84       10.05      0.76 o 
   6   1   2       19.74       18.33      2.88 o 
  -6   2   2        5.88        5.21      0.72 o 
  -5   2   2       21.17       20.16      1.20 o 
  -4   2   2       55.22       51.76      0.94 o 
  -3   2   2      128.16      134.25      1.98 o 
  -2   2   2      353.53      378.32      3.35 o 
  -1   2   2     4224.13     4368.14     54.26 o 
   0   2   2     2682.06     2692.34     28.91 o 
   1   2   2      609.37      599.06      8.91 o 
   2   2   2      229.32      240.82      2.31 o 
   3   2   2        2.61        2.53      0.89 o 
   4   2   2       66.76       66.34      2.34 o 
   5   2   2      140.19      134.00      1.95 o 
   6   2   2       13.27       10.82      2.79 o 
  -6   3   2       51.60       52.95      1.27 o 
  -5   3   2       22.35       21.89      1.27 o 
  -4   3   2      148.48      143.21      2.37 o 
  -3   3   2        0.70        0.81      0.40 o 
  -2   3   2        1.85        0.91      0.31 o 
  -1   3   2       67.49       71.92      0.88 o 
   0   3   2      576.46      548.22      5.09 o 
   1   3   2       17.58       18.49      0.60 o 
   2   3   2      144.18      145.89      1.90 o 
   3   3   2      100.10       95.82      2.27 o 
   4   3   2      246.54      230.84      5.37 o 
   5   3   2        9.57       13.07      1.55 o 
   6   3   2       16.28       16.60      3.91 o 
  -6   4   2       55.18       54.55      3.20 o 
  -5   4   2       67.98       65.73      1.56 o 
  -4   4   2       12.02       14.74      1.12 o 
  -3   4   2      175.33      173.92      2.12 o 
  -2   4   2      101.24       99.46      1.05 o 
  -1   4   2      435.64      443.57      6.72 o 
   0   4   2      181.91      201.03      2.37 o 
   1   4   2     2669.14     2833.62     39.49 o 
   2   4   2      301.28      325.45      3.72 o 
   3   4   2        4.95        6.77      0.54 o 
   4   4   2        9.73        8.95      1.72 o 
   5   4   2       42.04       44.96      2.85 o 
   6   4   2        1.84        2.94      1.25 o 
  -6   5   2        0.49        0.93      1.04 o 
  -5   5   2        5.68        5.86      1.28 o 
  -4   5   2       31.13       37.69      1.30 o 
  -3   5   2       37.16       42.54      1.24 o 
  -2   5   2      204.63      210.19      2.12 o 
  -1   5   2      327.92      358.14      3.50 o 
   0   5   2      318.67      337.52      3.48 o 
   1   5   2       43.84       58.36      1.61 o 
   2   5   2      139.85      146.60      2.07 o 
   3   5   2       72.31       63.45      1.14 o 
   4   5   2       29.84       28.24      2.84 o 
   5   5   2       36.12       32.77      2.58 o 
   6   5   2       15.61       16.63      2.31 o 
  -6   6   2        5.37        5.46      1.49 o 
  -5   6   2       47.00       49.12      2.14 o 
  -4   6   2       93.79       91.33      1.53 o 
  -3   6   2      179.07      182.86      2.56 o 
  -2   6   2      142.98      163.88      1.93 o 
  -1   6   2      176.72      172.28      1.81 o 
   0   6   2      521.87      550.93      5.78 o 
   1   6   2      317.54      343.51      3.89 o 
   2   6   2      275.00      286.06      4.66 o 
   3   6   2       12.67       13.94      0.66 o 
   4   6   2      569.52      551.93      6.85 o 
   5   6   2        0.96        0.49      1.66 o 
   6   6   2        3.59        4.57      2.12 o 
  -6   7   2        0.45        0.75      1.28 o 
  -5   7   2       84.07       83.55      1.99 o 
  -4   7   2        0.76        1.05      0.80 o 
  -3   7   2       11.50       14.55      1.13 o 
  -2   7   2       48.61       53.43      1.08 o 
  -1   7   2       33.27       36.90      0.86 o 
   0   7   2        6.66       11.12      0.70 o 
   1   7   2      132.68      145.85      2.44 o 
   2   7   2      296.54      295.06      3.77 o 
   3   7   2       11.58       10.80      0.77 o 
   4   7   2       21.75       25.50      1.43 o 
   5   7   2        2.79        1.14      1.79 o 
  -5   8   2       41.46       38.73      1.63 o 
  -4   8   2        8.24       10.23      1.16 o 
  -3   8   2      111.72      104.71      1.80 o 
  -2   8   2      185.17      177.08      2.36 o 
  -1   8   2      149.28      139.69      1.70 o 
   0   8   2       13.19       18.81      0.83 o 
   1   8   2       19.20       19.33      0.89 o 
   2   8   2        2.56        4.03      0.79 o 
   3   8   2      232.32      220.94      3.04 o 
   4   8   2      311.20      296.31      3.61 o 
   5   8   2        7.62        8.89      2.32 o 
  -5   9   2        2.38        2.52      1.14 o 
  -4   9   2       88.87       88.26      1.85 o 
  -3   9   2       22.02       17.73      1.05 o 
  -2   9   2      131.37      119.77      2.13 o 
  -1   9   2       30.97       28.87      1.09 o 
   0   9   2      216.57      223.80      3.02 o 
   1   9   2       19.00       17.12      0.96 o 
   2   9   2       29.67       25.93      1.23 o 
   3   9   2       36.34       29.90      1.16 o 
   4   9   2        1.30        2.43      0.73 o 
   5   9   2        3.72        4.26      1.68 o 
  -5  10   2       10.04        8.15      1.20 o 
  -4  10   2        0.01        0.74      0.78 o 
  -3  10   2        0.00        0.03      0.57 o 
  -2  10   2       55.75       51.62      1.26 o 
  -1  10   2       38.56       39.62      1.40 o 
   0  10   2      319.03      311.39      4.55 o 
   1  10   2       21.54       26.67      1.30 o 
   2  10   2       22.86       23.22      1.56 o 
   3  10   2       37.44       39.15      1.28 o 
   4  10   2       28.79       23.15      2.54 o 
   5  10   2        0.04        0.03      1.09 o 
  -5  11   2        0.46        0.52      0.90 o 
  -4  11   2        6.32        5.41      1.02 o 
  -3  11   2        3.53        3.09      0.96 o 
  -2  11   2       10.60        9.98      1.18 o 
  -1  11   2      465.55      469.34      5.83 o 
   0  11   2      106.00      104.75      2.23 o 
   1  11   2      197.96      171.00      2.99 o 
   2  11   2      129.58      110.80      2.69 o 
   3  11   2       24.75       22.34      1.18 o 
   4  11   2        0.00       -0.21      0.67 o 
  -4  12   2        9.24        6.78      1.30 o 
  -3  12   2      148.25      145.63      2.71 o 
  -2  12   2       11.31       11.28      1.06 o 
  -1  12   2       46.74       44.74      1.67 o 
   0  12   2      300.77      299.11      4.22 o 
   1  12   2       52.18       56.75      1.70 o 
   2  12   2        0.03        0.45      1.10 o 
   3  12   2       14.55       15.03      1.16 o 
   4  12   2        0.67        1.16      0.88 o 
  -4  13   2       10.08       11.47      2.22 o 
  -3  13   2        3.81        3.19      1.33 o 
  -2  13   2        2.04        2.77      1.01 o 
  -1  13   2      143.33      145.27      2.76 o 
   0  13   2       62.73       61.34      2.03 o 
   1  13   2       20.98       21.20      1.54 o 
   2  13   2        0.86        1.03      1.09 o 
   3  13   2        0.07        0.72      0.92 o 
   4  13   2        0.83        0.78      0.93 o 
  -3  14   2        0.10        0.13      0.96 o 
  -2  14   2        1.41        1.04      0.98 o 
  -1  14   2       21.64       17.82      1.56 o 
   0  14   2        4.32        5.87      1.59 o 
   1  14   2       11.19       12.70      1.47 o 
   2  14   2        9.21       11.03      1.70 o 
   3  14   2        3.50        1.55      1.11 o 
  -2  15   2        6.30        3.38      1.23 o 
  -1  15   2        0.05        0.60      0.91 o 
   0  15   2        6.47        7.63      1.30 o 
   1  15   2        4.42        4.77      2.12 o 
   2  15   2       30.67       35.19      2.07 o 
  -1  16   2       48.13       55.42      2.81 o 
   0  16   2        6.41        4.78      1.31 o 
   1  16   2        3.80        4.44      1.35 o 
  -5   0   3        1.31        1.97      0.81 o 
  -3   0   3      115.18      136.69      2.18 o 
  -1   0   3    34255.50    28475.25   2874.56 o 
   1   0   3     1112.18     1200.92     56.96 o 
   3   0   3        2.08        2.08      1.18 o 
   5   0   3       50.94       44.62      2.45 o 
  -6   1   3        0.82        1.37      0.78 o 
  -5   1   3        4.91        5.89      0.69 o 
  -4   1   3       75.45       82.81      1.17 o 
  -3   1   3      270.86      283.93      3.06 o 
  -2   1   3      117.13      117.58      1.91 o 
  -1   1   3      250.57      246.27      5.69 o 
   0   1   3      621.62      613.35      4.76 o 
   1   1   3     1821.07     1822.39     28.88 o 
   2   1   3        0.15        0.58      0.31 o 
   3   1   3      238.46      232.78      2.70 o 
   4   1   3      122.18      128.56      2.70 o 
   5   1   3        2.18        1.95      1.04 o 
   6   1   3        1.09        0.27      1.50 o 
  -6   2   3       20.43       22.93      1.00 o 
  -5   2   3        0.00        0.20      0.50 o 
  -4   2   3       81.60       84.02      1.40 o 
  -3   2   3        1.26        0.21      0.46 o 
  -2   2   3        8.46        9.96      0.46 o 
  -1   2   3     2702.31     2843.77     32.54 o 
   0   2   3        0.09        1.61      0.35 o 
   1   2   3       17.74       18.06      0.86 o 
   2   2   3     1686.97     1704.89     24.72 o 
   3   2   3        5.46        6.84      1.11 o 
   4   2   3       20.28       29.72      8.90 o 
   5   2   3      173.39      154.40      3.16 o 
   6   2   3        5.30        3.67      4.28 o 
  -6   3   3       20.68       18.80      1.85 o 
  -5   3   3       10.26        9.24      0.84 o 
  -4   3   3       99.20      103.90      1.77 o 
  -3   3   3       68.30       68.04      1.38 o 
  -2   3   3      287.67      309.37      2.78 o 
  -1   3   3        4.19        6.18      0.54 o 
   0   3   3       47.07       47.23      0.66 o 
   1   3   3      225.69      227.01      2.20 o 
   2   3   3      133.25      145.13      1.99 o 
   3   3   3       65.63       67.02      2.42 o 
   4   3   3       38.39       39.34      2.55 o 
   5   3   3       10.44        7.50      0.51 o 
   6   3   3       10.71        9.51      1.67 o 
  -6   4   3        5.39        4.23      0.89 o 
  -5   4   3        0.00        0.06      0.49 o 
  -4   4   3       16.78       15.48      1.70 o 
  -3   4   3      181.64      186.42      1.91 o 
  -2   4   3       37.98       38.43      0.68 o 
  -1   4   3        0.51        5.18      0.54 o 
   0   4   3      140.05      148.13      1.51 o 
   1   4   3      162.70      153.93      1.86 o 
   2   4   3       27.91       39.00      0.98 o 
   3   4   3      180.26      172.33      1.89 o 
   4   4   3       14.88       15.18      2.21 o 
   5   4   3       16.05       18.71      2.36 o 
   6   4   3       48.02       52.74      2.22 o 
  -6   5   3      134.16      130.13      3.83 o 
  -5   5   3       12.08       11.80      2.82 o 
  -4   5   3       22.38       25.41      0.87 o 
  -3   5   3       44.12       47.63      0.91 o 
  -2   5   3        1.20        0.92      0.45 o 
  -1   5   3        0.68        1.49      0.37 o 
   0   5   3      282.51      293.65      2.93 o 
   1   5   3       17.54       16.89      0.82 o 
   2   5   3      369.93      362.56      4.29 o 
   3   5   3      105.79      105.08      1.53 o 
   4   5   3     1065.09     1044.00     20.81 o 
   5   5   3        0.30        0.52      1.66 o 
   6   5   3        2.97        0.70      1.47 o 
  -6   6   3        1.02        0.23      1.14 o 
  -5   6   3       12.40       14.76      1.76 o 
  -4   6   3        9.48       16.00      1.01 o 
  -3   6   3        0.54        0.81      0.66 o 
  -2   6   3        9.02       11.44      1.16 o 
  -1   6   3      266.86      270.64      2.85 o 
   0   6   3      819.49      867.58      8.85 o 
   1   6   3      368.94      405.64      4.44 o 
   2   6   3       41.42       41.90      1.25 o 
   3   6   3      111.41      106.26      1.60 o 
   4   6   3       30.03       29.25      0.94 o 
   5   6   3        3.45        2.36      1.95 o 
   6   6   3       13.91       15.71      2.39 o 
  -5   7   3        1.68        2.52      1.08 o 
  -4   7   3       28.70       28.52      1.20 o 
  -3   7   3      120.27      126.09      1.92 o 
  -2   7   3       18.72       24.74      1.23 o 
  -1   7   3        5.46        7.22      0.64 o 
   0   7   3       12.87       11.14      0.94 o 
   1   7   3      399.97      408.53      4.74 o 
   2   7   3      219.25      198.85      3.98 o 
   3   7   3      168.06      154.88      2.31 o 
   4   7   3       36.69       35.39      0.90 o 
   5   7   3        2.39        2.48      2.02 o 
  -5   8   3        1.38        1.50      1.06 o 
  -4   8   3       14.69       17.47      0.92 o 
  -3   8   3       79.07       68.45      1.49 o 
  -2   8   3      610.57      636.57      7.01 o 
  -1   8   3        2.55        3.47      0.60 o 
   0   8   3      147.81      165.30      2.29 o 
   1   8   3       15.84       19.36      0.91 o 
   2   8   3        7.33        5.22      0.86 o 
   3   8   3        0.25        1.47      0.61 o 
   4   8   3      167.02      153.73      2.50 o 
   5   8   3        7.36        4.36      1.72 o 
  -5   9   3        0.77        0.69      0.82 o 
  -4   9   3       20.25       20.65      1.04 o 
  -3   9   3        0.03        0.17      0.60 o 
  -2   9   3        9.34       10.97      1.15 o 
  -1   9   3       53.93       49.38      1.28 o 
   0   9   3       33.13       37.43      1.25 o 
   1   9   3       16.51       20.49      1.39 o 
   2   9   3        9.83       12.50      1.29 o 
   3   9   3        0.02        0.02      0.74 o 
   4   9   3        0.36        0.59      0.59 o 
   5   9   3        1.62        2.02      2.00 o 
  -5  10   3       27.95       26.39      1.24 o 
  -4  10   3        7.68       11.70      1.30 o 
  -3  10   3       30.36       28.10      1.30 o 
  -2  10   3       58.89       56.72      1.44 o 
  -1  10   3      229.63      220.68      2.71 o 
   0  10   3      189.12      192.46      2.97 o 
   1  10   3       34.73       34.22      1.41 o 
   2  10   3       30.59       24.83      1.56 o 
   3  10   3       26.36       22.16      1.29 o 
   4  10   3        4.75        6.45      0.87 o 
   5  10   3        0.34        1.35      1.40 o 
  -4  11   3        2.92        2.39      1.11 o 
  -3  11   3        2.53        3.00      0.81 o 
  -2  11   3       36.50       37.65      1.40 o 
  -1  11   3       90.17       87.32      1.84 o 
   0  11   3       26.87       26.07      1.34 o 
   1  11   3       54.64       54.12      1.57 o 
   2  11   3       26.95       27.30      1.41 o 
   3  11   3       10.76       12.25      1.00 o 
   4  11   3       32.28       36.43      1.77 o 
  -4  12   3       12.76       12.89      2.29 o 
  -3  12   3       19.74       18.09      1.45 o 
  -2  12   3        5.49        6.32      0.87 o 
  -1  12   3        2.92        2.40      0.86 o 
   0  12   3        0.05        0.42      0.93 o 
   1  12   3       11.55        8.97      1.24 o 
   2  12   3       43.05       38.41      1.84 o 
   3  12   3        0.47        1.65      1.03 o 
   4  12   3       28.88       34.12      1.75 o 
  -4  13   3        1.77        1.11      0.91 o 
  -3  13   3        0.07        0.40      0.85 o 
  -2  13   3       23.30       23.01      1.39 o 
  -1  13   3       17.05       19.16      1.37 o 
   0  13   3       11.60       12.31      1.73 o 
   1  13   3        0.01        0.64      0.93 o 
   2  13   3        0.30        0.72      1.09 o 
   3  13   3        5.27        4.97      1.36 o 
  -3  14   3        1.87        1.62      1.11 o 
  -2  14   3        6.70       10.01      1.54 o 
  -1  14   3       43.74       47.69      1.71 o 
   0  14   3        0.91        1.26      0.87 o 
   1  14   3        1.48        1.05      1.09 o 
   2  14   3       10.16       14.96      1.63 o 
   3  14   3        0.01        0.05      0.99 o 
  -2  15   3        4.38        3.81      1.23 o 
  -1  15   3        8.75       12.33      2.07 o 
   0  15   3        4.08        4.37      1.07 o 
   1  15   3        1.69        3.19      1.19 o 
   2  15   3        7.53        4.40      1.36 o 
  -1  16   3       20.10       26.00      1.72 o 
   0  16   3       30.17       36.40      2.24 o 
   1  16   3        2.69        4.13      1.47 o 
  -6   0   4        4.71        4.66      1.41 o 
  -4   0   4       61.49       59.28      1.94 o 
  -2   0   4      384.86      343.31      4.85 o 
   0   0   4       85.27      100.46      1.48 o 
   2   0   4      132.12      161.14      5.24 o 
   4   0   4       73.28       81.09      4.02 o 
   6   0   4        0.00        0.17      1.92 o 
  -6   1   4        3.08        1.75      0.69 o 
  -5   1   4      113.77      105.21      1.55 o 
  -4   1   4      108.32      108.39      1.47 o 
  -3   1   4        0.37        0.31      0.33 o 
  -2   1   4        8.14        9.72      0.90 o 
  -1   1   4        4.83        3.81      0.33 o 
   0   1   4        5.86        5.72      0.33 o 
   1   1   4       29.88       31.24      0.58 o 
   2   1   4      203.51      204.56      2.43 o 
   3   1   4       68.99       64.54      2.00 o 
   4   1   4       80.96       87.39      2.99 o 
   5   1   4        2.85        2.07      1.20 o 
   6   1   4        7.35        4.28      2.97 o 
  -6   2   4       10.21       10.63      1.20 o 
  -5   2   4       15.46       11.90      0.84 o 
  -4   2   4       34.55       31.27      0.85 o 
  -3   2   4       38.81       40.33      1.75 o 
  -2   2   4        5.71        5.52      0.90 o 
  -1   2   4     1534.55     1567.62     16.10 o 
   0   2   4      934.23      923.82     10.40 o 
   1   2   4      102.78      104.55      2.56 o 
   2   2   4      103.55      122.53      2.05 o 
   3   2   4        0.75        2.39      0.64 o 
   4   2   4       91.35       98.56      1.61 o 
   5   2   4       40.56       35.80      2.20 o 
  -6   3   4       15.90       18.69      1.09 o 
  -5   3   4        4.56        5.89      0.91 o 
  -4   3   4       27.88       31.06      1.79 o 
  -3   3   4       27.37       28.93      0.70 o 
  -2   3   4     1082.41     1070.42      9.95 o 
  -1   3   4      359.03      366.00      3.31 o 
   0   3   4      404.89      447.25      3.63 o 
   1   3   4        4.85       12.83      1.56 o 
   2   3   4       22.11       21.91      0.64 o 
   3   3   4      197.22      189.44      2.51 o 
   4   3   4      425.21      419.44      5.97 o 
   5   3   4        6.72       16.71      6.00 o 
   6   3   4        9.08        9.38      1.72 o 
  -6   4   4        5.74        3.52      0.81 o 
  -5   4   4        0.63        1.62      0.59 o 
  -4   4   4       98.10      102.50      2.15 o 
  -3   4   4       60.82       69.62      1.22 o 
  -2   4   4        2.72        1.59      0.32 o 
  -1   4   4      219.88      217.63      1.84 o 
   0   4   4        3.63        5.98      1.00 o 
   1   4   4      231.51      233.33      2.29 o 
   2   4   4       97.80       95.39      1.55 o 
   3   4   4      620.43      587.17      6.35 o 
   4   4   4      381.58      380.01      8.41 o 
   5   4   4        0.05        0.35      0.64 o 
   6   4   4        0.77        0.19      1.15 o 
  -6   5   4        8.82       10.09      1.72 o 
  -5   5   4       24.48       22.12      1.19 o 
  -4   5   4        1.71       14.28      0.78 o 
  -3   5   4       33.62       37.63      0.78 o 
  -2   5   4      159.87      167.70      1.72 o 
  -1   5   4      454.81      475.03      4.96 o 
   0   5   4       71.72       64.77      0.93 o 
   1   5   4       12.69       20.58      0.70 o 
   2   5   4      255.24      243.70      3.13 o 
   3   5   4      326.32      320.12      4.05 o 
   4   5   4       38.24       43.29      2.84 o 
   5   5   4       26.34       27.34      1.22 o 
   6   5   4        4.76        4.00      1.80 o 
  -6   6   4       17.06       17.10      1.55 o 
  -5   6   4        1.88        0.26      0.96 o 
  -4   6   4        3.33        3.50      0.58 o 
  -3   6   4      188.99      201.35      2.41 o 
  -2   6   4       41.32       34.30      0.90 o 
  -1   6   4       27.39       35.68      2.17 o 
   0   6   4      647.03      743.86      7.29 o 
   1   6   4     1163.61     1231.90     15.17 o 
   2   6   4      263.38      257.71      3.61 o 
   3   6   4       40.72       41.55      0.93 o 
   4   6   4       27.35       25.11      2.40 o 
   5   6   4        4.71        7.79      2.35 o 
  -5   7   4        0.01        0.75      0.94 o 
  -4   7   4        0.62        0.93      0.53 o 
  -3   7   4        5.78        4.96      0.69 o 
  -2   7   4        5.98        6.78      0.63 o 
  -1   7   4        7.25        9.71      1.66 o 
   0   7   4      166.92      187.13      2.20 o 
   1   7   4       75.30       68.97      1.78 o 
   2   7   4       70.60       64.80      1.79 o 
   3   7   4      367.35      365.78      4.22 o 
   4   7   4       16.05       16.50      0.84 o 
   5   7   4       25.09       25.44      4.32 o 
  -5   8   4       53.10       56.30      1.75 o 
  -4   8   4       20.17       19.00      0.88 o 
  -3   8   4       83.77       84.22      1.50 o 
  -2   8   4        7.04        8.98      0.74 o 
  -1   8   4       77.58       71.44      1.32 o 
   0   8   4       64.42       59.99      1.17 o 
   1   8   4       30.65       30.81      1.29 o 
   2   8   4       52.06       42.93      1.86 o 
   3   8   4      295.76      268.94      3.55 o 
   4   8   4       15.32       18.06      1.11 o 
   5   8   4        0.03        0.29      1.71 o 
  -5   9   4        0.04        0.59      0.81 o 
  -4   9   4        0.67        0.93      0.74 o 
  -3   9   4       20.12       20.93      1.22 o 
  -2   9   4      232.66      222.77      2.78 o 
  -1   9   4       41.67       40.20      1.29 o 
   0   9   4       76.76       57.48      1.20 o 
   1   9   4       19.58       17.54      1.08 o 
   2   9   4      256.68      224.63      3.64 o 
   3   9   4       87.07       85.51      2.24 o 
   4   9   4       19.55       20.21      1.21 o 
   5   9   4        7.66        8.19      2.03 o 
  -5  10   4        1.83        2.38      0.94 o 
  -4  10   4        6.30        6.55      1.02 o 
  -3  10   4       13.39       13.19      0.92 o 
  -2  10   4      429.43      425.27      4.97 o 
  -1  10   4       27.92       28.64      1.17 o 
   0  10   4       20.15       19.77      1.07 o 
   1  10   4       10.22       14.44      1.13 o 
   2  10   4        2.98        2.91      0.99 o 
   3  10   4       39.93       37.61      1.27 o 
   4  10   4        0.71        1.40      0.95 o 
   5  10   4        2.91        2.71      1.53 o 
  -4  11   4       78.21       78.84      2.18 o 
  -3  11   4       16.38       15.70      1.06 o 
  -2  11   4        3.97        3.65      0.77 o 
  -1  11   4      238.50      234.97      3.12 o 
   0  11   4       57.50       59.79      1.39 o 
   1  11   4        2.78        4.00      1.12 o 
   2  11   4       93.80       89.31      2.50 o 
   3  11   4       23.38       20.51      1.18 o 
   4  11   4        1.26        1.32      1.01 o 
  -4  12   4        0.01        0.25      0.84 o 
  -3  12   4        2.73        3.23      0.90 o 
  -2  12   4       94.74       96.70      1.95 o 
  -1  12   4        0.18        0.04      0.80 o 
   0  12   4        0.02        0.26      0.79 o 
   1  12   4      357.47      314.00      5.07 o 
   2  12   4       57.33       56.70      2.27 o 
   3  12   4        8.52       10.26      1.19 o 
   4  12   4       14.08       21.03      1.26 o 
  -3  13   4        6.86        8.86      1.19 o 
  -2  13   4        4.78        5.19      0.93 o 
  -1  13   4      167.50      161.65      3.09 o 
   0  13   4       23.62       23.10      2.20 o 
   1  13   4        2.09        2.37      0.96 o 
   2  13   4        9.44        8.22      1.40 o 
   3  13   4        0.02        0.14      0.83 o 
  -3  14   4        0.13       -0.03      0.87 o 
  -2  14   4        0.03        0.30      0.93 o 
  -1  14   4       66.78       68.46      2.12 o 
   0  14   4        1.27        1.25      1.13 o 
   1  14   4       19.04       17.52      1.49 o 
   2  14   4       24.46       25.32      1.71 o 
   3  14   4        5.01        6.22      1.14 o 
  -2  15   4       13.66       15.03      1.27 o 
  -1  15   4        7.72        9.05      1.37 o 
   0  15   4        0.24        0.01      0.92 o 
   1  15   4        0.22        1.12      1.16 o 
   2  15   4        7.90       13.95      2.37 o 
  -1  16   4       14.75       15.67      1.61 o 
   0  16   4        0.03        0.08      0.92 o 
   1  16   4        0.52        0.44      1.09 o 
  -5   0   5        5.04        4.66      0.98 o 
  -3   0   5       34.67       38.56      1.38 o 
  -1   0   5      197.09      229.05      5.06 o 
   1   0   5     3794.02     4083.86     87.68 o 
   3   0   5      524.02      498.34      9.73 o 
   5   0   5        1.14        0.44      2.18 o 
  -6   1   5        0.11       -0.04      0.56 o 
  -5   1   5       33.33       30.41      1.21 o 
  -4   1   5       55.17       60.17      0.99 o 
  -3   1   5       13.53        9.92      0.49 o 
  -2   1   5     1383.42     1563.64     23.33 o 
  -1   1   5      253.16      266.88      5.64 o 
   0   1   5        4.99        6.81      0.34 o 
   1   1   5     3612.57     4103.53     56.51 o 
   2   1   5      122.25      132.98      1.42 o 
   3   1   5        0.96        1.67      0.84 o 
   4   1   5       22.28       23.03      1.32 o 
   5   1   5       52.89       55.32      3.14 o 
   6   1   5        0.89        1.83      2.88 o 
  -6   2   5        4.74        3.74      0.79 o 
  -5   2   5        4.14        3.35      0.55 o 
  -4   2   5       40.39       40.48      0.81 o 
  -3   2   5      138.87      134.44      1.57 o 
  -2   2   5      811.61      813.95      8.12 o 
  -1   2   5      107.29       95.58      1.89 o 
   0   2   5      317.45      322.90      2.94 o 
   1   2   5        0.35        0.01      0.29 o 
   2   2   5       12.21        9.41      0.43 o 
   3   2   5      124.10      122.66      2.01 o 
   4   2   5      159.39      140.19      2.96 o 
   5   2   5       85.43       81.21      3.37 o 
  -6   3   5        3.23        2.39      0.78 o 
  -5   3   5       15.08       16.58      0.82 o 
  -4   3   5       10.21       17.85      0.89 o 
  -3   3   5       13.92       11.95      0.60 o 
  -2   3   5      203.71      205.28      1.79 o 
  -1   3   5      290.04      267.22      2.11 o 
   0   3   5      109.91      105.48      1.07 o 
   1   3   5       36.75       37.13      0.75 o 
   2   3   5        2.34        2.97      0.49 o 
   3   3   5      366.85      354.18      4.82 o 
   4   3   5       53.23       47.64      1.44 o 
   5   3   5       59.40       62.25      2.95 o 
   6   3   5        0.89        0.43      1.78 o 
  -6   4   5       14.30       12.08      1.49 o 
  -5   4   5       13.07       11.97      1.06 o 
  -4   4   5       39.89       42.71      1.72 o 
  -3   4   5       26.23       28.33      0.75 o 
  -2   4   5      145.29      145.70      1.87 o 
  -1   4   5       29.38       41.68      0.79 o 
   0   4   5     1068.57     1136.35     10.69 o 
   1   4   5      344.18      336.93      3.16 o 
   2   4   5       40.90       34.79      0.89 o 
   3   4   5        1.09        0.28      0.70 o 
   4   4   5       87.19       92.39      1.62 o 
   5   4   5        0.95        1.46      1.57 o 
   6   4   5       82.63      105.71      4.77 o 
  -6   5   5        0.27        1.12      0.85 o 
  -5   5   5       13.03       13.15      1.12 o 
  -4   5   5        0.30        0.52      0.47 o 
  -3   5   5        0.24        0.26      0.38 o 
  -2   5   5      127.42      127.62      1.50 o 
  -1   5   5       19.17       22.25      0.86 o 
   0   5   5        0.02        0.26      0.35 o 
   1   5   5      352.12      362.59      3.58 o 
   2   5   5      196.49      178.44      2.04 o 
   3   5   5       15.62       17.69      0.98 o 
   4   5   5        9.15        8.17      1.08 o 
   5   5   5       35.75       39.04      3.26 o 
  -5   6   5       12.52       13.69      1.75 o 
  -4   6   5       24.12       26.77      0.85 o 
  -3   6   5       55.32       56.96      0.96 o 
  -2   6   5       71.86       70.03      0.91 o 
  -1   6   5       55.84       46.78      0.88 o 
   0   6   5      305.19      310.46      3.63 o 
   1   6   5       58.16       64.25      1.55 o 
   2   6   5      186.85      183.11      2.44 o 
   3   6   5     1145.37     1094.08     11.06 o 
   4   6   5       22.64       19.76      2.62 o 
   5   6   5       14.07       15.81      2.77 o 
  -5   7   5        0.47        0.27      0.82 o 
  -4   7   5        1.09        0.64      0.50 o 
  -3   7   5       27.01       25.41      1.28 o 
  -2   7   5        1.85        2.53      0.72 o 
  -1   7   5        0.00        0.32      0.46 o 
   0   7   5        8.26        4.90      0.55 o 
   1   7   5      114.69      125.06      1.71 o 
   2   7   5        6.91        7.48      0.74 o 
   3   7   5        0.52        0.80      0.74 o 
   4   7   5       14.21       13.71      0.53 o 
   5   7   5        6.77        7.48      2.33 o 
  -5   8   5        3.35        3.24      0.83 o 
  -4   8   5       27.47       26.75      1.13 o 
  -3   8   5       56.87       59.33      1.24 o 
  -2   8   5        9.59        7.91      0.65 o 
  -1   8   5       34.75       32.97      0.85 o 
   0   8   5       27.48       32.38      0.96 o 
   1   8   5       57.07       55.65      1.34 o 
   2   8   5       91.58       89.72      1.62 o 
   3   8   5      312.19      290.74      4.31 o 
   4   8   5        2.28        2.08      0.58 o 
   5   8   5        6.92        6.86      1.65 o 
  -5   9   5       28.19       28.73      1.51 o 
  -4   9   5        1.13        0.83      0.61 o 
  -3   9   5        1.85        2.06      0.72 o 
  -2   9   5        3.12        3.68      0.72 o 
  -1   9   5      115.12      110.67      1.62 o 
   0   9   5       62.26       60.87      1.39 o 
   1   9   5       14.75       10.93      0.95 o 
   2   9   5       99.24       82.41      1.69 o 
   3   9   5       28.22       27.09      1.78 o 
   4   9   5       10.83       10.11      1.43 o 
   5   9   5        9.39       13.03      1.40 o 
  -5  10   5        0.04        0.44      0.93 o 
  -4  10   5        5.31        4.25      0.85 o 
  -3  10   5       39.68       34.63      1.08 o 
  -2  10   5        1.15        1.34      0.72 o 
  -1  10   5       79.75       80.16      1.91 o 
   0  10   5        1.40        3.32      0.70 o 
   1  10   5        1.66        1.31      0.73 o 
   2  10   5       55.35       52.37      1.58 o 
   3  10   5       23.11       21.06      2.10 o 
   4  10   5        4.71        2.75      0.83 o 
  -4  11   5        1.02        0.63      0.77 o 
  -3  11   5        4.12        3.22      0.94 o 
  -2  11   5      183.55      180.73      3.59 o 
  -1  11   5       81.60       82.26      1.73 o 
   0  11   5      144.25      126.49      2.10 o 
   1  11   5       86.10       71.31      1.73 o 
   2  11   5       41.41       36.42      1.36 o 
   3  11   5       18.61       22.90      1.71 o 
   4  11   5        4.38        4.02      1.12 o 
  -4  12   5       12.48       13.37      1.44 o 
  -3  12   5        4.47        4.22      0.91 o 
  -2  12   5        0.00        0.26      0.86 o 
  -1  12   5      185.49      185.05      2.70 o 
   0  12   5        1.47        2.63      0.81 o 
   1  12   5        4.02        1.60      0.85 o 
   2  12   5       21.12       18.82      1.51 o 
   3  12   5        5.86        4.15      1.15 o 
   4  12   5       22.84       28.03      1.90 o 
  -3  13   5        1.40        1.45      1.11 o 
  -2  13   5       62.42       67.31      1.85 o 
  -1  13   5        9.68        9.93      1.19 o 
   0  13   5        6.94        9.08      1.01 o 
   1  13   5        0.06        0.09      0.84 o 
   2  13   5        2.18        2.80      1.00 o 
   3  13   5       34.53       41.85      2.04 o 
  -3  14   5        0.22       -0.18      0.84 o 
  -2  14   5       37.98       37.80      1.72 o 
  -1  14   5        9.01       12.61      1.35 o 
   0  14   5        0.02       -0.07      0.81 o 
   1  14   5       10.77       13.74      1.87 o 
   2  14   5        4.22        3.07      1.15 o 
  -2  15   5        0.94        1.64      1.10 o 
  -1  15   5        4.29        5.89      1.11 o 
   0  15   5       11.82       16.38      1.41 o 
   1  15   5       26.34       33.52      1.95 o 
   2  15   5        0.01        0.14      1.12 o 
   0  16   5       17.69       23.08      3.49 o 
  -6   0   6       23.52       20.94      1.29 o 
  -4   0   6        0.79        0.67      0.51 o 
  -2   0   6     3866.55     4322.07    148.31 o 
   0   0   6     1066.17     1108.58     22.04 o 
   2   0   6      139.42      147.56      2.06 o 
   4   0   6       80.94       53.65      3.58 o 
  -6   1   6        0.23        0.31      0.57 o 
  -5   1   6       14.95       13.48      0.86 o 
  -4   1   6       13.47       15.91      0.77 o 
  -3   1   6        2.70        8.05      0.39 o 
  -2   1   6      222.54      225.95      5.16 o 
  -1   1   6        5.32        5.51      0.34 o 
   0   1   6      686.88      660.32      5.20 o 
   1   1   6       78.20       68.43      0.81 o 
   2   1   6      318.53      314.19      2.92 o 
   3   1   6        1.32        1.62      1.01 o 
   4   1   6       29.00       25.84      1.43 o 
   5   1   6        4.36        4.54      2.79 o 
   6   1   6        9.30       10.39      3.14 o 
  -6   2   6        3.21        2.28      0.81 o 
  -5   2   6        4.95        4.03      0.54 o 
  -4   2   6        4.74        7.93      1.15 o 
  -3   2   6       18.71       17.99      0.66 o 
  -2   2   6      822.86      824.58      8.34 o 
  -1   2   6       16.52       16.55      0.67 o 
   0   2   6       20.87       23.89      0.60 o 
   1   2   6      652.93      668.97      5.76 o 
   2   2   6       47.13       45.71      1.37 o 
   3   2   6        1.77        1.20      0.49 o 
   4   2   6      211.21      180.18      4.24 o 
   5   2   6        1.78        2.05      1.54 o 
  -6   3   6        1.96        1.82      0.80 o 
  -5   3   6       17.13       19.58      1.09 o 
  -4   3   6        0.22        1.56      0.51 o 
  -3   3   6        5.19        8.17      0.35 o 
  -2   3   6       19.05       21.81      0.63 o 
  -1   3   6      148.18      170.73      1.43 o 
   0   3   6       33.34       29.81      0.63 o 
   1   3   6       37.55       42.24      1.01 o 
   2   3   6      193.95      186.77      1.86 o 
   3   3   6       32.12       32.90      1.15 o 
   4   3   6        3.61        3.16      0.49 o 
   5   3   6        0.05        0.20      1.17 o 
  -6   4   6        0.36        1.98      1.35 o 
  -5   4   6       10.16        6.78      1.09 o 
  -4   4   6        9.65       11.48      0.76 o 
  -3   4   6        2.23        0.61      0.44 o 
  -2   4   6       12.10       17.45      0.64 o 
  -1   4   6       12.85       14.09      0.34 o 
   0   4   6      335.43      324.92      2.99 o 
   1   4   6       29.99       18.65      0.71 o 
   2   4   6       79.51       72.97      1.40 o 
   3   4   6       96.02      100.99      2.22 o 
   4   4   6       36.72       37.17      1.28 o 
   5   4   6       22.80       21.27      1.89 o 
  -5   5   6        3.69        2.93      0.66 o 
  -4   5   6        0.57        0.98      0.52 o 
  -3   5   6       12.64       16.50      0.60 o 
  -2   5   6        6.69        6.80      0.44 o 
  -1   5   6      124.41      133.30      1.35 o 
   0   5   6        1.02        2.85      0.42 o 
   1   5   6      324.25      307.67      3.29 o 
   2   5   6       74.80       71.46      1.24 o 
   3   5   6     1814.00     1779.47     24.43 o 
   4   5   6        1.52        2.30      0.73 o 
   5   5   6        0.60        0.33      1.60 o 
  -5   6   6        0.47        0.92      0.75 o 
  -4   6   6        3.18        2.38      0.82 o 
  -3   6   6        6.38        7.31      1.27 o 
  -2   6   6       16.35       18.88      0.68 o 
  -1   6   6      193.64      201.90      2.80 o 
   0   6   6       85.56       89.77      1.30 o 
   1   6   6      208.25      198.02      2.22 o 
   2   6   6      340.34      331.44      3.80 o 
   3   6   6       91.75       89.27      1.98 o 
   4   6   6       19.20       19.43      1.10 o 
   5   6   6      133.25      135.13      6.50 o 
  -5   7   6        6.88        6.69      1.03 o 
  -4   7   6       63.88       61.08      1.34 o 
  -3   7   6        0.74        0.43      0.48 o 
  -2   7   6        1.44        2.26      0.55 o 
  -1   7   6        9.94       12.19      0.87 o 
   0   7   6      199.77      216.35      2.30 o 
   1   7   6      122.17      120.46      1.93 o 
   2   7   6      408.01      393.61      4.73 o 
   3   7   6       54.02       53.50      1.35 o 
   4   7   6        0.38        0.26      1.04 o 
   5   7   6       54.78       67.94     11.57 o 
  -5   8   6        0.25        0.33      0.66 o 
  -4   8   6        3.56        2.73      0.67 o 
  -3   8   6      229.80      243.57      3.02 o 
  -2   8   6        1.20        2.25      0.56 o 
  -1   8   6       34.92       39.32      1.25 o 
   0   8   6        0.99        0.71      0.55 o 
   1   8   6       34.97       27.09      0.94 o 
   2   8   6       94.62       97.27      1.81 o 
   3   8   6      119.87      111.67      2.05 o 
   4   8   6       20.31       23.35      1.55 o 
   5   8   6        5.97        5.22      2.09 o 
  -5   9   6        2.09        2.28      1.07 o 
  -4   9   6        4.58        3.58      0.68 o 
  -3   9   6       45.13       49.89      1.50 o 
  -2   9   6        7.78        8.70      0.72 o 
  -1   9   6       78.65       76.80      1.30 o 
   0   9   6       24.20       22.33      1.25 o 
   1   9   6        0.10        0.07      0.65 o 
   2   9   6        6.68        5.58      0.88 o 
   3   9   6       13.48       15.47      1.05 o 
   4   9   6        3.60        5.11      1.00 o 
  -4  10   6        7.52        7.25      1.01 o 
  -3  10   6       13.40       13.93      0.87 o 
  -2  10   6      155.56      153.31      3.97 o 
  -1  10   6       40.02       38.64      1.60 o 
   0  10   6       21.27       18.57      1.12 o 
   1  10   6       97.85       81.16      1.97 o 
   2  10   6        4.60        6.39      0.90 o 
   3  10   6       12.07       16.15      1.38 o 
   4  10   6        0.31        0.73      0.89 o 
  -4  11   6        0.26       -0.01      0.63 o 
  -3  11   6        3.86        3.62      0.81 o 
  -2  11   6       20.91       21.61      1.15 o 
  -1  11   6        9.02        7.79      1.06 o 
   0  11   6       86.51       84.62      1.88 o 
   1  11   6        9.46       11.39      1.04 o 
   2  11   6       12.94       16.67      1.43 o 
   3  11   6       58.05       63.45      2.56 o 
   4  11   6       41.36       43.61      1.88 o 
  -4  12   6        3.02        2.43      0.96 o 
  -3  12   6        5.47        4.59      0.83 o 
  -2  12   6        4.97        4.71      1.01 o 
  -1  12   6       13.14       13.95      0.98 o 
   0  12   6       15.40       15.64      1.12 o 
   1  12   6       13.17       16.04      1.28 o 
   2  12   6        5.05        4.21      1.15 o 
   3  12   6        9.50        9.84      1.38 o 
  -3  13   6        9.42        8.80      1.46 o 
  -2  13   6        1.40        1.25      0.89 o 
  -1  13   6        7.14        8.44      1.04 o 
   0  13   6        8.78       12.04      1.26 o 
   1  13   6        3.11        2.43      1.10 o 
   2  13   6        1.42        0.84      0.98 o 
   3  13   6       10.08        7.52      1.43 o 
  -2  14   6       14.00       16.99      1.35 o 
  -1  14   6       13.80       14.01      1.38 o 
   0  14   6        1.74        1.51      0.95 o 
   1  14   6       10.42       11.75      1.47 o 
   2  14   6        0.30        0.39      1.05 o 
  -1  15   6        0.81        0.36      0.86 o 
   0  15   6       10.19       17.08      2.15 o 
   1  15   6        5.14        4.39      1.47 o 
  -5   0   7        1.85        1.78      0.83 o 
  -3   0   7       97.01       94.95      1.14 o 
  -1   0   7       85.10       74.98      2.62 o 
   1   0   7      250.20      268.27      4.11 o 
   3   0   7      267.81      248.89      4.90 o 
   5   0   7        2.07        4.71      2.88 o 
  -6   1   7        8.02        3.93      3.14 o 
  -5   1   7       15.79       13.80      0.71 o 
  -4   1   7        0.03        0.24      0.36 o 
  -3   1   7       35.84       31.50      1.27 o 
  -2   1   7        6.53        2.54      1.21 o 
  -1   1   7        0.24        0.23      0.24 o 
   0   1   7      465.35      447.36      3.77 o 
   1   1   7       68.36       68.47      0.86 o 
   2   1   7      136.80      120.62      1.73 o 
   3   1   7       84.95       90.16      4.22 o 
   4   1   7       98.32       89.20      2.60 o 
   5   1   7       30.45       26.97      3.32 o 
  -6   2   7        8.08        2.71      3.06 o 
  -5   2   7       26.77       25.37      1.51 o 
  -4   2   7        6.28       10.22      0.64 o 
  -3   2   7        1.42        0.59      0.18 o 
  -2   2   7      213.04      196.22      2.13 o 
  -1   2   7      170.69      170.37      1.65 o 
   0   2   7       25.37       25.40      0.86 o 
   1   2   7      229.77      223.84      2.90 o 
   2   2   7       33.75       31.33      0.74 o 
   3   2   7       20.05       26.23      0.91 o 
   4   2   7      110.41       91.89      3.14 o 
  -6   3   7       11.13       11.87      3.84 o 
  -5   3   7        4.13        3.79      0.59 o 
  -4   3   7       17.56       18.21      0.83 o 
  -3   3   7      257.20      236.76      2.88 o 
  -2   3   7        1.04        2.31      0.54 o 
  -1   3   7      164.01      183.47      2.32 o 
   0   3   7       60.67       59.57      0.81 o 
   1   3   7       12.73       16.76      0.88 o 
   2   3   7      319.79      296.44      3.39 o 
   3   3   7      377.30      375.11      5.37 o 
   4   3   7       20.06       21.32      2.36 o 
   5   3   7        3.83        3.94      1.84 o 
  -5   4   7        7.39        6.86      0.79 o 
  -4   4   7       34.96       32.27      0.78 o 
  -3   4   7        2.01        2.35      0.30 o 
  -2   4   7       40.81       51.22      0.83 o 
  -1   4   7       45.85       40.28      0.66 o 
   0   4   7      175.69      180.71      1.67 o 
   1   4   7        4.39        5.33      0.66 o 
   2   4   7      908.77      898.98      9.47 o 
   3   4   7      101.56       97.13      2.30 o 
   4   4   7       20.97       24.46      0.95 o 
   5   4   7        0.40        0.50      1.27 o 
  -5   5   7        0.92       -0.08      0.53 o 
  -4   5   7       14.21       15.32      0.64 o 
  -3   5   7       25.23       26.55      1.52 o 
  -2   5   7       29.35       26.96      0.51 o 
  -1   5   7        0.78        1.44      0.35 o 
   0   5   7       51.75       46.23      1.02 o 
   1   5   7       34.67       30.57      0.88 o 
   2   5   7      538.52      522.28      6.42 o 
   3   5   7      102.74      113.33      1.73 o 
   4   5   7        0.36        1.49      0.89 o 
   5   5   7        0.69        0.30      1.27 o 
  -5   6   7        5.42        2.89      1.79 o 
  -4   6   7       11.56       13.26      0.70 o 
  -3   6   7       29.06       30.04      0.74 o 
  -2   6   7        0.17        0.43      0.43 o 
  -1   6   7      195.07      205.65      1.93 o 
   0   6   7      280.57      284.18      3.22 o 
   1   6   7      412.59      402.10      4.66 o 
   2   6   7        1.68        0.91      0.71 o 
   3   6   7        0.38        0.72      0.79 o 
   4   6   7        2.91        4.22      0.77 o 
   5   6   7       42.21       46.30      3.89 o 
  -5   7   7        0.73        0.40      0.98 o 
  -4   7   7        0.00        0.00      0.46 o 
  -3   7   7       15.16       14.62      0.75 o 
  -2   7   7        0.14       -0.11      0.37 o 
  -1   7   7       97.32      100.01      1.39 o 
   0   7   7       14.64       13.61      0.82 o 
   1   7   7       10.39        7.88      0.91 o 
   2   7   7      160.10      157.86      2.34 o 
   3   7   7       63.55       64.06      1.57 o 
   4   7   7        5.44        7.31      1.93 o 
   5   7   7      141.91      144.56     10.82 o 
  -5   8   7        1.79        2.28      1.44 o 
  -4   8   7        7.45        6.33      1.00 o 
  -3   8   7        6.37        7.40      0.69 o 
  -2   8   7       38.16       39.83      0.83 o 
  -1   8   7       29.54       31.83      1.09 o 
   0   8   7       34.06       34.63      1.03 o 
   1   8   7        0.10        0.07      0.56 o 
   2   8   7      115.54      107.29      1.96 o 
   3   8   7       55.96       53.50      1.46 o 
   4   8   7        2.18        2.30      1.31 o 
  -4   9   7       23.73       23.97      1.15 o 
  -3   9   7       39.69       40.13      1.87 o 
  -2   9   7       10.79       10.98      0.74 o 
  -1   9   7       52.16       50.99      1.19 o 
   0   9   7       32.77       28.74      1.36 o 
   1   9   7      135.76      122.08      2.46 o 
   2   9   7       67.48       63.01      1.56 o 
   3   9   7        4.47        4.48      0.90 o 
   4   9   7        0.29        0.85      0.88 o 
  -4  10   7        1.29        1.16      0.70 o 
  -3  10   7      103.41      103.91      1.96 o 
  -2  10   7       13.48       13.43      1.68 o 
  -1  10   7       33.10       33.11      1.00 o 
   0  10   7        4.30        4.96      0.77 o 
   1  10   7       12.39       11.43      1.20 o 
   2  10   7      162.19      154.25      2.43 o 
   3  10   7        5.01        4.12      1.18 o 
   4  10   7        0.55        1.10      0.97 o 
  -4  11   7        0.47        0.89      0.92 o 
  -3  11   7        0.27        0.32      0.62 o 
  -2  11   7       57.74       54.66      2.59 o 
  -1  11   7        0.81        1.96      0.74 o 
   0  11   7        0.00        0.35      0.73 o 
   1  11   7      134.71      125.65      2.13 o 
   2  11   7       10.46        6.32      1.28 o 
   3  11   7       19.45       20.60      1.81 o 
  -3  12   7       34.26       36.72      1.35 o 
  -2  12   7        3.99        5.26      0.92 o 
  -1  12   7        3.93        2.64      0.91 o 
   0  12   7      201.42      180.97      2.85 o 
   1  12   7       76.26       74.65      1.85 o 
   2  12   7        1.24        2.02      0.93 o 
   3  12   7       19.64       29.26      1.86 o 
  -3  13   7       13.31       14.98      1.74 o 
  -2  13   7       73.39       65.69      1.99 o 
  -1  13   7        0.07        0.23      0.83 o 
   0  13   7        0.41        0.15      0.80 o 
   1  13   7        1.24        1.59      1.05 o 
   2  13   7        1.55        1.17      1.03 o 
  -2  14   7       29.60       31.42      1.55 o 
  -1  14   7        0.11        0.37      0.92 o 
   0  14   7       20.52       22.32      1.68 o 
   1  14   7       12.55       14.42      1.40 o 
   2  14   7       28.81       34.21      2.09 o 
  -1  15   7        5.95        3.10      1.92 o 
   0  15   7        0.76        1.82      1.20 o 
  -4   0   8        7.72        5.61      0.50 o 
  -2   0   8        3.83        5.59      1.66 o 
   0   0   8      498.25      506.82      9.10 o 
   2   0   8      165.54      168.90      2.73 o 
  -5   1   8        0.98        0.87      1.75 o 
  -4   1   8        1.72        2.10      0.25 o 
  -2   1   8       41.67       42.56      3.10 o 
  -1   1   8       37.63       45.91      1.38 o 
   0   1   8     1064.05     1069.52     10.83 o 
   1   1   8       12.18       11.19      0.55 o 
   2   1   8        1.44        1.48      0.43 o 
   3   1   8       40.80       45.01      2.05 o 
   4   1   8       56.96       51.77      2.63 o 
   5   1   8        0.25        0.82      1.65 o 
  -5   2   8        6.26        6.39      0.85 o 
  -4   2   8       14.38       13.39      0.79 o 
  -3   2   8       61.95      159.51     26.71 o 
  -2   2   8       76.33       77.32      1.57 o 
  -1   2   8       87.46       80.64      0.99 o 
   0   2   8       19.63       17.43      0.62 o 
   1   2   8        0.93        0.12      0.35 o 
   2   2   8        0.60        0.66      0.39 o 
   3   2   8      104.21      110.57     16.39 o 
   4   2   8       26.71       25.57      3.19 o 
  -5   3   8        0.01       -0.18      0.49 o 
  -4   3   8        1.04        0.76      0.24 o 
  -3   3   8      108.79       93.51      3.68 o 
  -2   3   8       49.19       50.66      0.93 o 
  -1   3   8      101.55      113.83      1.21 o 
   0   3   8       44.63       42.98      0.72 o 
   1   3   8       21.52       17.94      0.71 o 
   2   3   8      152.25      150.17      1.96 o 
   3   3   8      221.63      202.02      3.07 o 
   4   3   8       51.28       49.51      2.06 o 
   5   3   8        2.32        3.06      2.23 o 
  -5   4   8        1.49        0.99      0.62 o 
  -4   4   8        0.00        0.22      0.33 o 
  -3   4   8       86.49       82.52      1.62 o 
  -2   4   8       14.68       16.50      0.83 o 
  -1   4   8      225.83      222.09      2.29 o 
   0   4   8        9.69        8.04      0.52 o 
   1   4   8       69.61       61.34      1.15 o 
   2   4   8       68.97       67.44      1.59 o 
   3   4   8       97.12       96.17      2.87 o 
   4   4   8       15.97       19.93      1.22 o 
   5   4   8      199.82      226.49      5.51 o 
  -5   5   8        0.79       -0.15      1.30 o 
  -4   5   8        0.67        0.22      0.37 o 
  -3   5   8        5.23        4.56      0.38 o 
  -2   5   8        4.02        4.77      0.33 o 
  -1   5   8        0.78        1.25      0.43 o 
   0   5   8       45.62       48.82      0.99 o 
   1   5   8        0.13        0.11      0.49 o 
   2   5   8       41.42       41.96      1.39 o 
   3   5   8        0.32       -0.07      0.40 o 
   4   5   8       10.46       13.48      1.78 o 
   5   5   8       48.36       55.76      3.38 o 
  -5   6   8        6.01        5.89      1.12 o 
  -4   6   8       45.21       43.80      1.09 o 
  -3   6   8        1.72        0.84      0.33 o 
  -2   6   8        5.30        6.67      0.65 o 
  -1   6   8       70.48       72.68      0.94 o 
   0   6   8       12.12       14.38      1.13 o 
   1   6   8      321.66      301.27      3.56 o 
   2   6   8     1432.68     1381.24     18.18 o 
   3   6   8       19.16       15.77      0.86 o 
   4   6   8       26.00       30.50      1.86 o 
   5   6   8       49.66       56.34      3.35 o 
  -5   7   8        0.22        0.13      1.26 o 
  -4   7   8       20.28       21.43      0.87 o 
  -3   7   8        2.13        2.38      0.50 o 
  -2   7   8        1.57        1.10      0.39 o 
  -1   7   8        0.88        0.51      0.37 o 
   0   7   8       60.41       66.61      1.30 o 
   1   7   8      133.14      131.24      2.07 o 
   2   7   8        0.11        0.18      0.61 o 
   3   7   8       16.48       16.67      1.05 o 
   4   7   8       41.16       39.36      1.58 o 
  -5   8   8        2.37        1.92      1.40 o 
  -4   8   8        3.09        3.82      0.92 o 
  -3   8   8        5.60        4.42      0.83 o 
  -2   8   8       46.59       44.46      1.06 o 
  -1   8   8        0.26        0.60      0.68 o 
   0   8   8       30.67       33.22      1.20 o 
   1   8   8        0.80        1.15      0.67 o 
   2   8   8      116.93      118.70      2.39 o 
   3   8   8       22.70       24.20      1.46 o 
   4   8   8       22.19       28.14      3.06 o 
  -4   9   8        0.09       -0.43      0.63 o 
  -3   9   8        1.33        1.22      0.60 o 
  -2   9   8       37.07       36.44      0.96 o 
  -1   9   8       33.61       33.25      2.26 o 
   0   9   8       61.74       56.08      1.39 o 
   1   9   8        9.95        6.66      1.03 o 
   2   9   8       18.51       17.63      1.05 o 
   3   9   8        2.26        2.38      0.92 o 
   4   9   8       32.85       40.15      1.96 o 
  -4  10   8        5.58        3.30      1.30 o 
  -3  10   8        0.02        0.22      0.51 o 
  -2  10   8        0.67        1.41      0.60 o 
  -1  10   8       10.60       12.71      0.87 o 
   0  10   8        0.33        0.61      0.71 o 
   1  10   8       41.06       43.95      1.37 o 
   2  10   8        3.25        3.29      1.00 o 
   3  10   8        9.91       13.72      1.33 o 
   4  10   8        9.12       14.27      1.54 o 
  -3  11   8       73.02       70.24      1.57 o 
  -2  11   8       26.30       25.88      1.06 o 
  -1  11   8       63.81       56.87      1.48 o 
   0  11   8        1.04        1.53      0.78 o 
   1  11   8        2.65        1.79      0.81 o 
   2  11   8        5.83        6.94      1.30 o 
   3  11   8       17.93       22.23      2.07 o 
  -3  12   8        0.18        0.13      0.76 o 
  -2  12   8       84.54       84.02      2.34 o 
  -1  12   8        4.45        5.70      1.10 o 
   0  12   8        2.62        2.08      0.86 o 
   1  12   8       18.67       14.99      1.43 o 
   2  12   8        7.74        6.70      1.09 o 
   3  12   8        0.18        0.18      1.07 o 
  -2  13   8        1.43        2.10      0.84 o 
  -1  13   8        2.33        3.31      1.06 o 
   0  13   8       11.83       17.49      1.57 o 
   1  13   8        0.15       -0.47      1.07 o 
   2  13   8       27.77       35.56      1.77 o 
  -1  14   8        8.13       10.41      1.85 o 
   0  14   8        3.17        1.04      1.03 o 
   1  14   8        5.47        4.47      1.16 o 
  -3   0   9      566.36      548.10     15.36 o 
  -1   0   9       34.97       36.41      1.90 o 
   1   0   9       56.18       55.06      1.17 o 
   3   0   9      358.99      286.87      6.15 o 
  -4   1   9        9.57       12.14      1.67 o 
  -3   1   9       71.83       78.45      6.55 o 
  -2   1   9        3.97        4.10      1.66 o 
  -1   1   9       81.97       79.91      6.76 o 
   0   1   9      167.09      154.02      1.75 o 
   1   1   9      140.55      136.22      1.60 o 
   2   1   9       12.79       16.32      0.85 o 
   3   1   9       55.71       49.16      1.57 o 
   4   1   9        1.06        0.79      1.11 o 
   5   1   9        9.14       15.25      3.88 o 
  -5   2   9        0.08        0.61      1.75 o 
  -4   2   9       19.04       17.12      1.29 o 
  -3   2   9      113.24      115.62      6.46 o 
  -2   2   9        1.61        1.11      1.70 o 
  -1   2   9      172.87      162.24      1.75 o 
   0   2   9      172.55      176.94      1.62 o 
   1   2   9       10.63       10.87      0.53 o 
   2   2   9        0.14        0.51      0.40 o 
   3   2   9       10.70        9.21      1.18 o 
   4   2   9        0.34        0.12      1.32 o 
   5   2   9       91.59      103.74      3.36 o 
  -5   3   9        0.48        0.52      3.06 o 
  -4   3   9        1.56        1.56      0.53 o 
  -3   3   9        2.82        2.08      0.55 o 
  -2   3   9       40.66       41.58      0.86 o 
  -1   3   9        0.65        0.69      0.21 o 
   0   3   9        0.29        0.17      0.29 o 
   1   3   9      398.36      377.80      5.09 o 
   2   3   9        2.87        2.13      0.52 o 
   3   3   9        0.51        0.35      0.31 o 
   4   3   9        0.63       -0.42      1.71 o 
   5   3   9       55.50       70.23      6.33 o 
  -5   4   9        1.19        0.26      3.06 o 
  -4   4   9        7.77        5.39      0.94 o 
  -3   4   9        0.20        0.37      0.44 o 
  -2   4   9        2.15        1.61      0.37 o 
  -1   4   9       10.39        8.76      0.49 o 
   0   4   9       16.08       15.09      0.60 o 
   1   4   9       32.86       34.86      0.97 o 
   2   4   9       83.26       82.19      1.96 o 
   3   4   9        0.16        0.62      0.39 o 
   4   4   9       14.28       16.86      1.89 o 
   5   4   9        0.13        0.05      2.22 o 
  -5   5   9        1.34        0.17      1.75 o 
  -4   5   9        0.68        0.86      0.89 o 
  -3   5   9        2.59        3.33      0.51 o 
  -2   5   9       77.78       82.77      1.52 o 
  -1   5   9        3.32        3.08      0.60 o 
   0   5   9      222.01      228.35      2.55 o 
   1   5   9       15.60       18.84      0.95 o 
   2   5   9      774.14      756.86      8.31 o 
   3   5   9        5.23        5.60      0.48 o 
   4   5   9       11.44       17.24      5.32 o 
  -5   6   9        0.47        1.13      2.01 o 
  -4   6   9        6.23        6.48      0.75 o 
  -3   6   9        0.34        0.58      0.29 o 
  -2   6   9       49.74       52.53      1.02 o 
  -1   6   9       43.04       43.36      1.09 o 
   0   6   9       66.79       66.44      1.27 o 
   1   6   9      149.71      147.07      3.14 o 
   2   6   9       80.33       80.54      2.35 o 
   3   6   9        4.72        5.94      1.16 o 
   4   6   9      189.54      199.75      5.24 o 
  -4   7   9        6.33        7.38      0.85 o 
  -3   7   9        0.85        0.49      0.27 o 
  -2   7   9       16.87       19.78      0.67 o 
  -1   7   9       27.70       28.99      0.67 o 
   0   7   9        1.10        1.70      0.70 o 
   1   7   9      162.80      160.62      2.42 o 
   2   7   9      198.25      192.89      3.33 o 
   3   7   9        4.14        5.04      0.65 o 
   4   7   9       20.55       30.44      2.23 o 
  -4   8   9       50.22       51.46      1.64 o 
  -3   8   9        0.35        0.37      0.39 o 
  -2   8   9        0.46        0.27      0.44 o 
  -1   8   9        0.29        0.64      0.61 o 
   0   8   9        2.30        1.62      0.67 o 
   1   8   9       75.63       71.47      1.64 o 
   2   8   9       32.07       31.58      1.29 o 
   3   8   9        9.45       11.36      1.08 o 
   4   8   9        0.02        0.40      1.45 o 
  -4   9   9       11.78        9.32      1.72 o 
  -3   9   9        7.01        7.35      0.66 o 
  -2   9   9       22.98       21.63      1.08 o 
  -1   9   9       20.59       20.44      0.91 o 
   0   9   9        2.06        2.36      0.62 o 
   1   9   9        8.17        9.50      1.02 o 
   2   9   9        0.87        0.80      0.81 o 
   3   9   9        0.50        0.80      1.03 o 
   4   9   9        6.41        3.66      1.12 o 
  -4  10   9        2.57        1.64      1.07 o 
  -3  10   9       56.94       56.37      1.62 o 
  -2  10   9       36.17       36.14      1.50 o 
  -1  10   9       17.27       16.03      0.83 o 
   0  10   9       29.98       28.81      1.21 o 
   1  10   9        1.99        2.67      0.84 o 
   2  10   9       34.93       41.07      1.75 o 
   3  10   9        1.43        1.00      1.03 o 
  -3  11   9        8.65        8.45      1.39 o 
  -2  11   9        1.15        0.93      0.65 o 
  -1  11   9       49.93       45.97      1.41 o 
   0  11   9        0.52        0.05      0.69 o 
   1  11   9        3.99        3.09      0.91 o 
   2  11   9      101.25      105.95      2.52 o 
   3  11   9       34.03       35.33      1.85 o 
  -3  12   9        1.73        0.00      2.44 o 
  -2  12   9        0.17        0.42      0.63 o 
  -1  12   9        3.58        3.43      0.86 o 
   0  12   9       29.21       29.94      1.41 o 
   1  12   9        5.00        3.91      1.09 o 
   2  12   9        5.96        5.90      1.21 o 
  -2  13   9        0.37        0.24      0.68 o 
  -1  13   9        7.55        7.65      1.04 o 
   0  13   9        2.47        0.89      1.05 o 
   1  13   9       15.53       15.17      1.84 o 
  -2   0  10       74.50       71.23      3.49 o 
   0   0  10        2.78        5.10      0.52 o 
   2   0  10      196.01      193.27      8.79 o 
   4   0  10       22.30       18.51      3.32 o 
  -4   1  10       18.70       24.44      3.14 o 
  -3   1  10        6.41        5.85      1.54 o 
  -2   1  10        0.06        1.05      1.11 o 
  -1   1  10       82.59       84.92      1.51 o 
   0   1  10       16.31       17.04      0.55 o 
   1   1  10       10.73        9.38      0.60 o 
   2   1  10       18.98       21.73      0.68 o 
   3   1  10       18.77       17.72      1.83 o 
   4   1  10       43.94       38.14      2.56 o 
  -5   2  10        0.88        0.70      2.01 o 
  -4   2  10        0.44       -0.54      1.35 o 
  -3   2  10       29.23       31.52      3.80 o 
  -2   2  10        1.96        2.44      1.23 o 
  -1   2  10        0.02       -0.03      0.33 o 
   0   2  10        0.02        0.12      0.40 o 
   1   2  10       12.87       13.88      0.75 o 
   2   2  10        0.07        0.34      0.70 o 
   3   2  10      114.92      101.32      3.01 o 
   4   2  10       10.30       16.75      1.69 o 
  -5   3  10        2.84        1.66      3.75 o 
  -4   3  10       20.62       23.03      2.27 o 
  -3   3  10        0.98       -0.31      1.52 o 
  -2   3  10       86.42       82.51      1.65 o 
  -1   3  10        2.74        3.65      0.48 o 
   0   3  10        9.90       10.97      0.83 o 
   1   3  10      100.49      100.93      1.60 o 
   2   3  10      122.49      116.06      1.67 o 
   3   3  10        0.11        0.24      0.47 o 
   4   3  10        0.03        0.70      1.15 o 
  -5   4  10        8.38        2.71      4.02 o 
  -4   4  10        0.12        0.02      1.58 o 
  -3   4  10        4.87        4.52      0.47 o 
  -2   4  10       39.87       38.11      0.82 o 
  -1   4  10       20.18       24.97      0.94 o 
   0   4  10       70.19       69.99      1.12 o 
   1   4  10      360.76      347.90      3.57 o 
   2   4  10        2.55        3.62      0.70 o 
   3   4  10       44.52       45.74      0.80 o 
   4   4  10        1.03        1.60      1.50 o 
  -5   5  10       11.41        6.90      2.71 o 
  -4   5  10       16.35       17.79      2.84 o 
  -3   5  10        2.11        2.84      0.67 o 
  -2   5  10       15.84       15.07      0.63 o 
  -1   5  10        8.55        8.44      1.25 o 
   0   5  10       21.15       23.11      1.35 o 
   1   5  10      628.23      622.41      7.23 o 
   2   5  10      164.01      164.49      2.24 o 
   3   5  10        3.27        2.71      0.48 o 
   4   5  10       24.73       26.89      2.82 o 
  -4   6  10        6.79        9.12      1.91 o 
  -3   6  10        2.84        3.21      0.66 o 
  -2   6  10       47.43       49.60      1.33 o 
  -1   6  10       51.42       50.86      1.24 o 
   0   6  10       61.24       57.75      1.30 o 
   1   6  10        0.59        1.03      0.95 o 
   2   6  10        0.10        0.10      0.49 o 
   3   6  10        2.33        1.80      0.53 o 
   4   6  10       33.01       40.82      2.88 o 
  -4   7  10        1.25        1.33      0.89 o 
  -3   7  10       13.32       14.06      1.30 o 
  -2   7  10        9.46        7.97      0.53 o 
  -1   7  10        8.82        8.99      0.73 o 
   0   7  10        8.25       10.42      0.73 o 
   1   7  10        0.06        0.56      0.81 o 
   2   7  10        9.79       11.04      1.36 o 
   3   7  10        3.85        3.30      0.79 o 
   4   7  10      123.56      137.08      4.41 o 
  -4   8  10        4.31        4.08      0.91 o 
  -3   8  10       18.34       18.65      1.04 o 
  -2   8  10       13.32       14.22      0.64 o 
  -1   8  10        0.00        0.54      0.56 o 
   0   8  10        4.29        4.55      0.89 o 
   1   8  10       71.87       73.84      1.60 o 
   2   8  10       16.87       16.53      1.23 o 
   3   8  10       19.06       20.34      1.26 o 
  -4   9  10       11.66       10.91      1.57 o 
  -3   9  10        0.09       -0.26      0.86 o 
  -2   9  10        4.74        4.72      0.84 o 
  -1   9  10        7.69        9.33      0.69 o 
   0   9  10       27.36       25.51      1.03 o 
   1   9  10        8.33       10.30      1.55 o 
   2   9  10       31.52       34.33      1.71 o 
   3   9  10        0.88        1.16      1.07 o 
  -3  10  10        4.43        7.77      2.04 o 
  -2  10  10       17.51       17.03      1.12 o 
  -1  10  10       23.95       25.01      1.15 o 
   0  10  10        4.43        3.86      0.78 o 
   1  10  10       93.96       94.42      2.31 o 
   2  10  10        1.50        3.07      0.92 o 
   3  10  10        4.87        5.69      1.22 o 
  -3  11  10        1.23        0.15      0.89 o 
  -2  11  10        1.27        1.00      0.70 o 
  -1  11  10        0.37        0.74      0.74 o 
   0  11  10       90.37       86.37      2.34 o 
   1  11  10        0.01       -0.13      0.73 o 
   2  11  10        0.00        0.34      0.97 o 
  -2  12  10        1.91        1.28      1.06 o 
  -1  12  10       16.43       15.61      0.98 o 
   0  12  10       25.05       25.36      1.39 o 
   1  12  10        0.15        0.56      0.87 o 
  -1  13  10        0.43       -0.19      0.85 o 
   0  13  10        0.86        2.44      1.22 o 
  -1   0  11        2.16       11.09      2.18 o 
   1   0  11       69.84       74.59      1.61 o 
   3   0  11       46.90       46.00      2.97 o 
  -4   1  11       60.11       54.73      4.28 o 
  -3   1  11        2.12        1.48      2.01 o 
  -2   1  11        0.02        0.00      1.48 o 
  -1   1  11      237.86      220.78      2.41 o 
   0   1  11        0.03       -0.03      0.34 o 
   1   1  11        5.38        3.77      0.51 o 
   2   1  11       14.53       13.46      0.93 o 
   3   1  11       28.85       26.63      1.58 o 
   4   1  11       10.95       15.36      2.11 o 
  -5   2  11        8.48        3.67      2.53 o 
  -4   2  11        3.47        0.26      2.18 o 
  -3   2  11       28.15       31.51      3.14 o 
  -2   2  11        6.49        2.79      1.92 o 
  -1   2  11       51.29       46.72      1.58 o 
   0   2  11        9.91       10.72      0.61 o 
   1   2  11        7.51        8.75      0.75 o 
   2   2  11       68.46       61.23      1.28 o 
   3   2  11        7.12        9.39      1.72 o 
   4   2  11        4.18        8.12      2.88 o 
  -4   3  11       28.59       24.29      2.86 o 
  -3   3  11       10.11       12.11      1.85 o 
  -2   3  11        1.67        2.79      1.39 o 
  -1   3  11       15.28       17.60      1.01 o 
   0   3  11        0.53        0.31      0.41 o 
   1   3  11       19.88       22.39      0.79 o 
   2   3  11       98.63       93.86      1.74 o 
   3   3  11       12.84       12.10      1.60 o 
   4   3  11       10.62       12.57      2.18 o 
  -4   4  11       16.43       21.32      2.44 o 
  -3   4  11        9.65       10.54      1.82 o 
  -2   4  11       18.10       18.33      0.91 o 
  -1   4  11       17.76       18.35      0.65 o 
   0   4  11        0.03        0.04      0.33 o 
   1   4  11        9.18       10.54      0.91 o 
   2   4  11       17.49       18.71      0.75 o 
   3   4  11       31.37       36.30      1.35 o 
   4   4  11      158.93      184.78     18.27 o 
  -4   5  11        1.56        1.18      1.54 o 
  -3   5  11       19.43       14.38      1.45 o 
  -2   5  11        7.74        6.97      0.61 o 
  -1   5  11        4.17        3.09      0.40 o 
   0   5  11       13.81       12.19      0.81 o 
   1   5  11      126.55      121.80      1.85 o 
   2   5  11        8.05        8.16      0.72 o 
   3   5  11        1.59        1.54      0.75 o 
   4   5  11       66.46       82.83     13.66 o 
  -4   6  11        0.94        1.53      1.60 o 
  -3   6  11        2.61        2.55      0.53 o 
  -2   6  11       15.01       16.06      0.73 o 
  -1   6  11       10.70       11.03      0.91 o 
   0   6  11       75.56       74.56      1.29 o 
   1   6  11      446.63      433.61      5.42 o 
   2   6  11       32.84       33.31      1.07 o 
   3   6  11       29.02       35.34      2.19 o 
  -4   7  11        0.01        1.66      2.10 o 
  -3   7  11        0.01       -0.20      0.74 o 
  -2   7  11        3.93        3.38      0.83 o 
  -1   7  11        5.30        4.80      0.55 o 
   0   7  11      108.29      107.80      2.55 o 
   1   7  11        4.04        3.11      0.96 o 
   2   7  11        4.46        4.11      0.77 o 
   3   7  11       27.52       27.49      1.47 o 
  -3   8  11        7.42        6.65      0.85 o 
  -2   8  11        3.55        3.03      0.93 o 
  -1   8  11        4.30        3.29      0.53 o 
   0   8  11        3.78        2.97      1.20 o 
   1   8  11      117.58      123.41      2.36 o 
   2   8  11        7.71        8.34      0.91 o 
   3   8  11       34.66       38.09      1.87 o 
  -3   9  11        0.46        0.35      1.30 o 
  -2   9  11       22.36       23.00      1.32 o 
  -1   9  11       15.50       15.89      0.98 o 
   0   9  11        4.11        2.99      0.75 o 
   1   9  11        0.77        0.73      1.10 o 
   2   9  11        0.43        0.63      0.94 o 
   3   9  11        5.66        6.30      1.13 o 
  -3  10  11        0.04       -0.02      1.18 o 
  -2  10  11       10.53       10.61      1.35 o 
  -1  10  11        0.62        0.06      0.56 o 
   0  10  11        0.00       -0.22      0.64 o 
   1  10  11       13.46       16.76      1.28 o 
   2  10  11       11.08       11.95      1.32 o 
  -2  11  11       12.03       12.73      1.60 o 
  -1  11  11        1.01        1.18      0.76 o 
   0  11  11        0.32       -0.01      0.83 o 
   1  11  11        3.05        2.22      0.93 o 
  -1  12  11        2.32        1.79      0.81 o 
   0  12  11        0.00        0.28      0.77 o 
  -4   0  12       45.14       42.51      4.28 o 
   0   0  12        1.01        0.40      0.50 o 
   2   0  12      169.59      143.16      2.74 o 
  -3   1  12        1.18        0.26      1.83 o 
  -2   1  12        2.92        3.93      2.10 o 
  -1   1  12        6.59        6.76      0.49 o 
   0   1  12       54.50       57.13      0.95 o 
   1   1  12        6.48        5.42      0.58 o 
   2   1  12       50.64       45.59      1.05 o 
   3   1  12       20.45       23.34      1.63 o 
   4   1  12        2.69        2.10      2.18 o 
  -2   2  12       46.77       46.61      3.49 o 
  -1   2  12       46.91       43.31      1.31 o 
   0   2  12        0.09        0.34      0.53 o 
   1   2  12        0.04        0.10      0.49 o 
   2   2  12        5.93        7.26      0.81 o 
   3   2  12        0.01        0.56      1.03 o 
   4   2  12       37.08       41.59      1.96 o 
  -4   3  12        0.49        0.96      2.27 o 
  -3   3  12        3.72        3.84      2.44 o 
  -2   3  12        5.26        3.81      1.54 o 
  -1   3  12       23.34       23.16      4.25 o 
   0   3  12      222.80      227.64      2.47 o 
   1   3  12        0.32        0.88      0.63 o 
   2   3  12        2.76        3.38      0.69 o 
   3   3  12        9.18       11.11      1.38 o 
  -4   4  12        0.30        2.76      2.19 o 
  -3   4  12        3.47        4.15      1.73 o 
  -2   4  12        0.56        0.46      0.57 o 
  -1   4  12        1.98        1.18      0.51 o 
   0   4  12       35.24       34.11      0.80 o 
   1   4  12        5.57        6.04      0.63 o 
   2   4  12        6.66        9.01      0.73 o 
   3   4  12        9.77        8.21      1.31 o 
  -4   5  12        4.67        4.64      1.94 o 
  -3   5  12       41.00       38.79      3.84 o 
  -2   5  12        4.06        2.56      0.52 o 
  -1   5  12       23.41       23.06      0.65 o 
   0   5  12       43.14       42.38      1.04 o 
   1   5  12      214.36      218.30      3.04 o 
   2   5  12        0.53        0.27      0.56 o 
   3   5  12        3.61        3.45      0.98 o 
  -3   6  12        2.08        2.62      1.79 o 
  -2   6  12        1.83        1.11      0.60 o 
  -1   6  12        2.27        1.68      0.31 o 
   0   6  12        5.63        4.41      0.84 o 
   1   6  12        0.55        0.67      0.58 o 
   2   6  12       20.66       26.09      1.13 o 
   3   6  12      134.54      142.67      2.70 o 
  -3   7  12        9.42        7.07      2.02 o 
  -2   7  12        7.68        8.39      0.86 o 
  -1   7  12        0.14        0.11      0.49 o 
   0   7  12       79.80       81.38      1.63 o 
   1   7  12      110.08      105.20      2.11 o 
   2   7  12        6.65        6.66      1.02 o 
   3   7  12        5.36        8.63      1.44 o 
  -3   8  12        0.35       -0.10      1.45 o 
  -2   8  12        0.27       -0.10      0.75 o 
  -1   8  12        1.05        0.61      0.71 o 
   0   8  12        5.98        5.31      0.89 o 
   1   8  12       39.38       38.78      1.29 o 
   2   8  12       18.07       19.25      1.07 o 
  -2   9  12        0.16       -0.15      1.13 o 
  -1   9  12        0.06       -0.06      0.78 o 
   0   9  12        3.01        2.77      0.90 o 
   1   9  12        8.16       11.38      1.21 o 
   2   9  12        4.52        3.48      0.95 o 
  -2  10  12        1.32        0.83      1.04 o 
  -1  10  12        2.65        2.62      1.48 o 
   0  10  12        1.58        0.97      0.81 o 
   1  10  12        2.41        2.59      0.95 o 
   0  11  12        1.67        1.00      0.78 o 
  -3   0  13        9.19        5.32      2.53 o 
   1   0  13       21.05       22.38      1.12 o 
   3   0  13        3.27        5.41      2.01 o 
  -4   1  13        1.86        0.61      2.36 o 
  -3   1  13        0.46       -0.52      2.18 o 
  -2   1  13        0.31       -0.70      1.92 o 
  -1   1  13        3.75        1.40      1.75 o 
   0   1  13        7.92        8.28      0.83 o 
   1   1  13        1.62        0.75      0.57 o 
   2   1  13        0.31        0.39      0.65 o 
   3   1  13       19.31       14.15      1.92 o 
  -4   2  13        5.74        7.94      2.13 o 
  -2   2  13        0.02        0.52      1.92 o 
  -1   2  13        0.96        0.34      0.28 o 
   0   2  13        0.01       -0.01      0.30 o 
   1   2  13        0.26        0.55      0.61 o 
   2   2  13       46.31       42.16      1.40 o 
   3   2  13        0.78        1.73      1.86 o 
  -3   3  13       18.33       18.07      3.23 o 
  -2   3  13        7.79        5.90      2.05 o 
  -1   3  13        0.02        0.25      0.41 o 
   0   3  13       86.83       91.81      3.16 o 
   1   3  13       59.80       60.01      1.31 o 
   2   3  13        1.19        1.98      0.74 o 
   3   3  13        0.09       -0.52      1.27 o 
  -3   4  13        1.50        1.51      2.04 o 
  -2   4  13        4.13        5.56      2.13 o 
  -1   4  13       31.69       31.06      1.89 o 
   0   4  13       48.90       48.70      1.14 o 
   1   4  13        0.04       -0.11      0.49 o 
   2   4  13       36.69       40.08      1.21 o 
   3   4  13        7.03        8.23      1.82 o 
  -3   5  13        4.14        4.14      1.91 o 
  -2   5  13        0.31        0.10      1.72 o 
  -1   5  13       21.00       21.50      2.17 o 
   0   5  13      200.48      192.63      2.36 o 
   1   5  13       51.04       50.12      1.33 o 
   2   5  13        0.06        0.58      0.65 o 
   3   5  13       34.97       36.68      1.90 o 
  -3   6  13        0.21        1.04      1.70 o 
  -2   6  13        1.12        1.14      1.26 o 
  -1   6  13        2.05        1.50      0.93 o 
   0   6  13       14.72       14.22      0.74 o 
   1   6  13        2.36        2.55      0.75 o 
   2   6  13        0.48        0.77      0.62 o 
  -3   7  13        0.61        0.79      2.36 o 
  -2   7  13        4.90        4.11      2.01 o 
  -1   7  13        0.26        0.96      0.72 o 
   0   7  13        0.04       -0.05      0.55 o 
   1   7  13        7.10        6.99      1.12 o 
   2   7  13        1.68        1.65      0.87 o 
  -2   8  13        0.01        0.33      1.29 o 
  -1   8  13        2.46        1.50      0.89 o 
   0   8  13       43.81       43.65      1.44 o 
   1   8  13        0.11        0.34      0.64 o 
   2   8  13        4.58        3.23      1.19 o 
  -1   9  13       20.17       17.21      1.52 o 
   0   9  13       12.03       13.72      1.76 o 
   1   9  13       17.15       18.36      1.14 o 
   0   0  14        2.80        1.92      0.74 o 
   2   0  14        1.37        0.60      0.75 o 
  -1   1  14        5.50        4.67      1.54 o 
   0   1  14        0.59        0.29      0.41 o 
   1   1  14       19.16       17.06      0.84 o 
   2   1  14        5.04        6.07      1.03 o 
  -3   2  14        0.00       -0.70      2.36 o 
  -2   2  14        1.15        1.88      1.60 o 
  -1   2  14        8.76        5.24      3.93 o 
   0   2  14        1.48        1.06      0.64 o 
   1   2  14       18.01       17.38      0.86 o 
   2   2  14       20.74       27.91      1.83 o 
  -3   3  14        0.25        0.17      2.18 o 
  -2   3  14        3.57        5.27      2.18 o 
  -1   3  14        6.37        3.49      2.27 o 
   0   3  14        5.19        4.44      0.83 o 
   1   3  14       72.49       76.73      1.76 o 
   2   3  14        0.09        0.22      0.73 o 
  -3   4  14        0.06       -1.35      2.12 o 
  -2   4  14        1.48        0.79      1.54 o 
  -1   4  14        9.38        8.62      1.79 o 
   0   4  14        5.96        7.13      0.98 o 
   1   4  14        1.87        0.46      0.82 o 
   2   4  14        5.76        5.38      1.05 o 
  -2   5  14        0.01        0.95      1.91 o 
  -1   5  14        1.80        1.57      1.54 o 
   0   5  14       31.14       29.84      1.51 o 
   1   5  14        0.47        1.02      0.70 o 
   2   5  14        1.89        2.52      0.89 o 
  -2   6  14        0.66       -0.56      1.57 o 
  -1   6  14       14.49       14.03      1.71 o 
   0   6  14       95.54       96.04      2.73 o 
   1   6  14       19.26       18.37      0.98 o 
  -1   7  14       28.09       25.09      3.41 o 
   0   7  14        2.43        1.77      0.87 o 
   1   7  14       20.42       23.31      1.14 o 
  -1   8  14        0.10        1.05      2.18 o 
   0   8  14       42.34       42.00      1.93 o 
   1   0  15       40.40       40.95      2.43 o 
  -1   1  15       23.26       22.00      3.06 o 
   0   1  15        1.03        1.13      1.75 o 
   1   1  15       25.82       26.10      1.13 o 
  -1   2  15        9.14       15.71      2.97 o 
   0   2  15        3.91        3.67      2.10 o 
   1   2  15        0.51        0.23      0.52 o 
  -2   3  15       13.95       10.78      2.16 o 
  -1   3  15       52.13       53.86      4.28 o 
   0   3  15        1.02        0.67      1.54 o 
   1   3  15       10.80       11.89      0.90 o 
  -2   4  15        0.26        1.31      2.11 o 
  -1   4  15        3.16       -2.08      2.99 o 
   0   4  15        0.99        2.24      1.48 o 
   1   4  15        1.38        1.51      0.79 o 
  -1   5  15       12.92       11.90      2.12 o 
   0   5  15       55.58       63.06      3.50 o 
                                                 
